# Supplementary material for: Synthetic Routes to, Stabilities and Transformations of, and Characterization of (Carbamoyl)disulfanyl Chlorides and Related Compounds,
Source: Molecules. 2025 Sep 26;30(19):3892. doi: 10.3390/molecules30193892 (PMC12525739; doi:10.3390/molecules30193892)
Supplement: Supplementary file 1 [file molecules-30-03892-s001.zip]

Archive with 4 entries (4 files):
- CCDC 24700960.cif
- checkcif (CCDC 24700960).pdf
- Molecules - 3808997_cmpd 3.mol
- molecules-3808997-supplementary.pdf
