# Supplementary material for: Synthetic Routes to, Stabilities and Transformations of, and Characterization of (Carbamoyl)disulfanyl Chlorides and Related Compounds,
Source: Molecules. 2025 Sep 26;30(19):3892. doi: 10.3390/molecules30193892 (PMC12525739; doi:10.3390/molecules30193892)
Supplement: Supplementary file 1 [file molecules-30-03892-s001.zip › CCDC 24700960.cif]

 
data_25001w
 
_audit_creation_method            'SHELXL-2019/3'
_audit_author_name                'Lovstedt, Alex' 
_audit_author_address 
;
Department of Chemistry 
University of Minnesota 
225 Pleasant Street SE 
Minneapolis, 55455 
United States of America 
; 
_shelx_SHELXL_version_number      '2019/3'
_chemical_name_systematic         '4-methylbenzo[e][1,2,4]dithiazin-3(4H)-one'
_chemical_name_common             ?
_chemical_melting_point           ?
_chemical_formula_moiety          'C8 H7 N O S2'
_chemical_formula_sum             'C8 H7 N O S2' 
_chemical_formula_weight          197.27

loop_
 _atom_type_symbol
 _atom_type_description
 _atom_type_scat_dispersion_real
 _atom_type_scat_dispersion_imag
 _atom_type_scat_source
 'C'  'C'   0.0033   0.0016
 'International Tables Vol C Tables 4.2.6.8 and 6.1.1.4'
 'H'  'H'   0.0000   0.0000
 'International Tables Vol C Tables 4.2.6.8 and 6.1.1.4'
 'N'  'N'   0.0061   0.0033
 'International Tables Vol C Tables 4.2.6.8 and 6.1.1.4'
 'O'  'O'   0.0106   0.0060
 'International Tables Vol C Tables 4.2.6.8 and 6.1.1.4'
 'S'  'S'   0.1246   0.1234
 'International Tables Vol C Tables 4.2.6.8 and 6.1.1.4'
 
_space_group_crystal_system       monoclinic
_space_group_IT_number            9
_space_group_name_H-M_alt         'C c'
_space_group_name_Hall            'C -2yc'
 
_shelx_space_group_comment
;
The symmetry employed for this shelxl refinement is uniquely defined
by the following loop, which should always be used as a source of
symmetry information in preference to the above space-group names.
They are only intended as comments.
;
 
loop_
 _space_group_symop_operation_xyz
 'x, y, z'
 'x, -y, z+1/2'
 'x+1/2, y+1/2, z'
 'x+1/2, -y+1/2, z+1/2'
 
_cell_length_a                    7.6278(4)
_cell_length_b                    15.6732(8)
_cell_length_c                    7.8137(4)
_cell_angle_alpha                 90
_cell_angle_beta                  115.983(2)
_cell_angle_gamma                 90
_cell_volume                      839.72(8)
_cell_formula_units_Z             4
_cell_measurement_temperature     100(2)
_cell_measurement_reflns_used      9975 
_cell_measurement_theta_min        3.24 
_cell_measurement_theta_max       28.30 
 
_exptl_crystal_description        block
_exptl_crystal_colour             yellow
_exptl_crystal_density_meas       ?
_exptl_crystal_density_method     ?
_exptl_crystal_density_diffrn     1.560          
_exptl_crystal_F_000              408
_exptl_transmission_factor_min    ?
_exptl_transmission_factor_max    ?
_exptl_crystal_size_max           0.250
_exptl_crystal_size_mid           0.170
_exptl_crystal_size_min           0.100
_exptl_absorpt_coefficient_mu     0.578
_shelx_estimated_absorpt_T_min    0.869
_shelx_estimated_absorpt_T_max    0.945
_exptl_absorpt_correction_type    multi-scan 
_exptl_absorpt_correction_T_min   0.6994 
_exptl_absorpt_correction_T_max   0.7457 
_exptl_absorpt_process_details    'SADABS, Krause, L. et al. J. Appl. Cryst. (2015), 48, 3-10.' 
_exptl_absorpt_special_details    ?
_diffrn_ambient_temperature       100(2)
_diffrn_radiation_wavelength      0.71073
_diffrn_radiation_type            MoK\a
_diffrn_source                    micro-focus 
_diffrn_measurement_device_type   'Bruker Photon-III CPAD' 
_diffrn_measurement_method        '\f and \w scans' 
_diffrn_detector_area_resol_mean  ?
_diffrn_reflns_number             10905
_diffrn_reflns_av_unetI/netI      0.0204
_diffrn_reflns_av_R_equivalents   0.0256
_diffrn_reflns_limit_h_min        -10
_diffrn_reflns_limit_h_max        10
_diffrn_reflns_limit_k_min        -20
_diffrn_reflns_limit_k_max        20
_diffrn_reflns_limit_l_min        -10
_diffrn_reflns_limit_l_max        10
_diffrn_reflns_theta_min          2.599
_diffrn_reflns_theta_max          28.301
_diffrn_reflns_theta_full         25.242
_diffrn_measured_fraction_theta_max   1.000
_diffrn_measured_fraction_theta_full  1.000
_diffrn_reflns_Laue_measured_fraction_max    1.000
_diffrn_reflns_Laue_measured_fraction_full   1.000
_diffrn_reflns_point_group_measured_fraction_max   0.993
_diffrn_reflns_point_group_measured_fraction_full  0.993
_reflns_number_total              2076
_reflns_number_gt                 2053
_reflns_threshold_expression      'I > 2\s(I)'
_reflns_Friedel_coverage          0.977
_reflns_Friedel_fraction_max      0.987
_reflns_Friedel_fraction_full     0.985
 
_reflns_special_details
;
 Reflections were merged by SHELXL according to the crystal
 class for the calculation of statistics and refinement.
 
 _reflns_Friedel_fraction is defined as the number of unique
 Friedel pairs measured divided by the number that would be
 possible theoretically, ignoring centric projections and
 systematic absences.
;
 
_computing_data_collection        'Bruker APEX5' 
_computing_cell_refinement        'Bruker SAINT' 
_computing_data_reduction         'Bruker SAINT' 
_computing_structure_solution     'SHELXT 2018/2 (Sheldrick, 2018)'
_computing_structure_refinement   'SHELXL-2019/3 (Sheldrick, 2019)'
_computing_molecular_graphics    'Bruker SHELXTL' 
_computing_publication_material  'Bruker SHELXTL'
_refine_special_details           ?
_refine_ls_structure_factor_coef  Fsqd
_refine_ls_matrix_type            full
_refine_ls_weighting_scheme       calc
_refine_ls_weighting_details
'w=1/[\s^2^(Fo^2^)+(0.0298P)^2^+0.2382P] where P=(Fo^2^+2Fc^2^)/3'
_atom_sites_solution_primary      dual
_atom_sites_solution_secondary    difmap
_atom_sites_solution_hydrogens    geom
_refine_ls_hydrogen_treatment     constr
_refine_ls_extinction_method      none
_refine_ls_extinction_coef        .
_refine_ls_abs_structure_details
;
 Flack x determined using 1004 quotients [(I+)-(I-)]/[(I+)+(I-)]
 (Parsons, Flack and Wagner, Acta Cryst. B69 (2013) 249-259).
;
_refine_ls_abs_structure_Flack    -0.03(2)
_chemical_absolute_configuration  ?
_refine_ls_number_reflns          2076
_refine_ls_number_parameters      110
_refine_ls_number_restraints      2
_refine_ls_R_factor_all           0.0183
_refine_ls_R_factor_gt            0.0181
_refine_ls_wR_factor_ref          0.0484
_refine_ls_wR_factor_gt           0.0481
_refine_ls_goodness_of_fit_ref    1.072
_refine_ls_restrained_S_all       1.071
_refine_ls_shift/su_max           0.002
_refine_ls_shift/su_mean          0.000
 
loop_
 _atom_site_label
 _atom_site_type_symbol
 _atom_site_fract_x
 _atom_site_fract_y
 _atom_site_fract_z
 _atom_site_U_iso_or_equiv
 _atom_site_adp_type
 _atom_site_occupancy
 _atom_site_site_symmetry_order  
 _atom_site_calc_flag
 _atom_site_refinement_flags_posn
 _atom_site_refinement_flags_adp
 _atom_site_refinement_flags_occupancy
 _atom_site_disorder_assembly
 _atom_site_disorder_group
S1 S 0.58928(6) 0.62542(3) 0.36243(6) 0.01394(11) Uani 1 1 d . . . . .
S2 S 0.75656(5) 0.71698(3) 0.55267(5) 0.01323(11) Uani 1 1 d . . . . .
O1 O 0.3815(2) 0.52349(9) 0.4652(2) 0.0199(3) Uani 1 1 d . . . . .
N1 N 0.3777(2) 0.66106(10) 0.5565(2) 0.0125(3) Uani 1 1 d . . . . .
C1 C 0.4349(3) 0.59721(12) 0.4736(2) 0.0134(3) Uani 1 1 d . . . . .
C2 C 0.2447(3) 0.63371(11) 0.6386(3) 0.0160(4) Uani 1 1 d . . . . .
H2A H 0.282997 0.576908 0.695244 0.024 Uiso 1 1 calc R U . . .
H2B H 0.110661 0.631726 0.537955 0.024 Uiso 1 1 calc R U . . .
H2C H 0.252518 0.674396 0.736919 0.024 Uiso 1 1 calc R U . . .
C11 C 0.3970(2) 0.75040(11) 0.5337(2) 0.0113(3) Uani 1 1 d . . . . .
C12 C 0.2452(3) 0.80517(11) 0.5156(3) 0.0143(3) Uani 1 1 d . . . . .
H12A H 0.129101 0.782321 0.513963 0.017 Uiso 1 1 calc R U . . .
C13 C 0.2625(3) 0.89276(11) 0.4999(3) 0.0171(4) Uani 1 1 d . . . . .
H13A H 0.159140 0.929369 0.489731 0.020 Uiso 1 1 calc R U . . .
C14 C 0.4297(3) 0.92712(12) 0.4988(3) 0.0177(4) Uani 1 1 d . . . . .
H14A H 0.440946 0.987073 0.488661 0.021 Uiso 1 1 calc R U . . .
C15 C 0.5805(3) 0.87367(11) 0.5127(3) 0.0145(3) Uani 1 1 d . . . . .
H15A H 0.694314 0.896916 0.510053 0.017 Uiso 1 1 calc R U . . .
C16 C 0.5647(3) 0.78558(11) 0.5307(2) 0.0119(3) Uani 1 1 d . . . . .
 
loop_
 _atom_site_aniso_label
 _atom_site_aniso_U_11
 _atom_site_aniso_U_22
 _atom_site_aniso_U_33
 _atom_site_aniso_U_23
 _atom_site_aniso_U_13
 _atom_site_aniso_U_12
S1 0.0161(2) 0.01287(19) 0.01566(19) -0.00160(16) 0.00952(16) 0.00024(16)
S2 0.01025(19) 0.01460(19) 0.01511(18) -0.00033(15) 0.00581(15) 0.00101(15)
O1 0.0244(7) 0.0116(6) 0.0282(7) -0.0021(5) 0.0156(6) -0.0017(5)
N1 0.0147(7) 0.0104(7) 0.0150(7) 0.0003(5) 0.0090(6) -0.0005(5)
C1 0.0127(8) 0.0140(9) 0.0137(8) 0.0002(6) 0.0058(6) 0.0007(6)
C2 0.0187(9) 0.0126(8) 0.0233(9) 0.0017(7) 0.0153(7) -0.0013(7)
C11 0.0126(8) 0.0102(8) 0.0115(7) 0.0007(6) 0.0057(6) 0.0010(6)
C12 0.0120(8) 0.0143(8) 0.0175(8) -0.0001(6) 0.0072(7) 0.0014(7)
C13 0.0173(9) 0.0142(8) 0.0210(9) 0.0002(7) 0.0097(7) 0.0035(7)
C14 0.0215(9) 0.0098(8) 0.0213(9) -0.0010(7) 0.0090(7) -0.0006(7)
C15 0.0136(8) 0.0134(8) 0.0159(8) -0.0016(6) 0.0060(7) -0.0033(6)
C16 0.0108(8) 0.0125(8) 0.0117(8) -0.0010(6) 0.0045(6) 0.0018(6)
 
_geom_special_details
;
 All esds (except the esd in the dihedral angle between two l.s. planes)
 are estimated using the full covariance matrix.  The cell esds are taken
 into account individually in the estimation of esds in distances, angles
 and torsion angles; correlations between esds in cell parameters are only
 used when they are defined by crystal symmetry.  An approximate (isotropic)
 treatment of cell esds is used for estimating esds involving l.s. planes.
;
 
loop_
 _geom_bond_atom_site_label_1
 _geom_bond_atom_site_label_2
 _geom_bond_distance
 _geom_bond_site_symmetry_2
 _geom_bond_publ_flag
S1 C1 1.7976(18) . ?
S1 S2 2.0580(6) . ?
S2 C16 1.7627(18) . ?
O1 C1 1.217(2) . ?
N1 C1 1.363(2) . ?
N1 C11 1.427(2) . ?
N1 C2 1.482(2) . ?
C2 H2A 0.9800 . ?
C2 H2B 0.9800 . ?
C2 H2C 0.9800 . ?
C11 C12 1.398(2) . ?
C11 C16 1.403(2) . ?
C12 C13 1.390(2) . ?
C12 H12A 0.9500 . ?
C13 C14 1.388(3) . ?
C13 H13A 0.9500 . ?
C14 C15 1.388(3) . ?
C14 H14A 0.9500 . ?
C15 C16 1.398(2) . ?
C15 H15A 0.9500 . ?
 
loop_
 _geom_angle_atom_site_label_1
 _geom_angle_atom_site_label_2
 _geom_angle_atom_site_label_3
 _geom_angle
 _geom_angle_site_symmetry_1
 _geom_angle_site_symmetry_3
 _geom_angle_publ_flag
C1 S1 S2 98.78(6) . . ?
C16 S2 S1 97.43(6) . . ?
C1 N1 C11 126.11(15) . . ?
C1 N1 C2 114.57(15) . . ?
C11 N1 C2 117.70(14) . . ?
O1 C1 N1 123.55(17) . . ?
O1 C1 S1 118.84(14) . . ?
N1 C1 S1 117.55(13) . . ?
N1 C2 H2A 109.5 . . ?
N1 C2 H2B 109.5 . . ?
H2A C2 H2B 109.5 . . ?
N1 C2 H2C 109.5 . . ?
H2A C2 H2C 109.5 . . ?
H2B C2 H2C 109.5 . . ?
C12 C11 C16 118.55(16) . . ?
C12 C11 N1 119.31(15) . . ?
C16 C11 N1 122.13(15) . . ?
C13 C12 C11 120.60(17) . . ?
C13 C12 H12A 119.7 . . ?
C11 C12 H12A 119.7 . . ?
C14 C13 C12 120.48(17) . . ?
C14 C13 H13A 119.8 . . ?
C12 C13 H13A 119.8 . . ?
C13 C14 C15 119.83(17) . . ?
C13 C14 H14A 120.1 . . ?
C15 C14 H14A 120.1 . . ?
C14 C15 C16 119.91(18) . . ?
C14 C15 H15A 120.0 . . ?
C16 C15 H15A 120.0 . . ?
C15 C16 C11 120.61(17) . . ?
C15 C16 S2 120.50(15) . . ?
C11 C16 S2 118.89(13) . . ?
 
loop_
 _geom_torsion_atom_site_label_1
 _geom_torsion_atom_site_label_2
 _geom_torsion_atom_site_label_3
 _geom_torsion_atom_site_label_4
 _geom_torsion
 _geom_torsion_site_symmetry_1
 _geom_torsion_site_symmetry_2
 _geom_torsion_site_symmetry_3
 _geom_torsion_site_symmetry_4
 _geom_torsion_publ_flag
C11 N1 C1 O1 -164.59(17) . . . . ?
C2 N1 C1 O1 0.5(3) . . . . ?
C11 N1 C1 S1 12.7(2) . . . . ?
C2 N1 C1 S1 177.75(13) . . . . ?
S2 S1 C1 O1 -145.56(15) . . . . ?
S2 S1 C1 N1 37.05(14) . . . . ?
C1 N1 C11 C12 139.71(18) . . . . ?
C2 N1 C11 C12 -25.0(2) . . . . ?
C1 N1 C11 C16 -40.9(2) . . . . ?
C2 N1 C11 C16 154.45(17) . . . . ?
C16 C11 C12 C13 -1.7(3) . . . . ?
N1 C11 C12 C13 177.77(15) . . . . ?
C11 C12 C13 C14 1.0(3) . . . . ?
C12 C13 C14 C15 0.3(3) . . . . ?
C13 C14 C15 C16 -1.0(3) . . . . ?
C14 C15 C16 C11 0.4(3) . . . . ?
C14 C15 C16 S2 -178.88(14) . . . . ?
C12 C11 C16 C15 1.0(2) . . . . ?
N1 C11 C16 C15 -178.45(15) . . . . ?
C12 C11 C16 S2 -179.79(12) . . . . ?
N1 C11 C16 S2 0.8(2) . . . . ?
S1 S2 C16 C15 -134.98(14) . . . . ?
S1 S2 C16 C11 45.77(14) . . . . ?
 
loop_
 _geom_hbond_atom_site_label_D 
 _geom_hbond_atom_site_label_H 
 _geom_hbond_atom_site_label_A 
 _geom_hbond_distance_DH 
 _geom_hbond_distance_HA 
 _geom_hbond_distance_DA 
 _geom_hbond_angle_DHA 
 _geom_hbond_site_symmetry_A 
 _geom_hbond_publ_flag
C2 H2A O1  0.98 2.47 3.367(2) 152.0 2_565 yes
 
_refine_diff_density_max    0.305
_refine_diff_density_min   -0.141
_refine_diff_density_rms    0.042

_shelx_res_file
;
TITL 25001b_a.res in Cc
    25001w.res
    created by SHELXL-2019/3 at 14:17:40 on 30-Jun-2025
REM Old TITL 25001b in Cc
REM SHELXT solution in Cc: R1 0.040, Rweak 0.028, Alpha 0.003
REM <I/s>   1.034 for   33 systematic absences,  Orientation as input
REM Flack x = -0.019 ( 0.019 ) from   833 Parsons' quotients
REM Formula found by SHELXT:  C8 N O S2
CELL  0.71073   7.6278  15.6732   7.8137   90.000  115.983   90.000
ZERR    4.000   0.0004   0.0008   0.0004    0.000    0.002    0.000
LATT -7
SYMM X, -Y, 1/2+Z
SFAC C H N O S
UNIT 32 28 4 4 8
TEMP -173.150
SIZE 0.10 0.17 0.25
L.S. 10
BOND $H
ACTA
CONF
EQIV $3 x, -y+1, z+1/2
HTAB C2 O1_$3
LIST 4
FMAP 2
PLAN 10

WGHT    0.029800    0.238200
FVAR       0.50321
S1    5    0.589282    0.625415    0.362432    11.00000    0.01608    0.01287 =
         0.01566   -0.00160    0.00952    0.00024
S2    5    0.756558    0.716981    0.552671    11.00000    0.01025    0.01460 =
         0.01511   -0.00033    0.00581    0.00101
O1    4    0.381500    0.523488    0.465237    11.00000    0.02435    0.01163 =
         0.02817   -0.00207    0.01561   -0.00167
N1    3    0.377736    0.661058    0.556459    11.00000    0.01472    0.01043 =
         0.01500    0.00028    0.00898   -0.00050
C1    1    0.434942    0.597205    0.473574    11.00000    0.01270    0.01397 =
         0.01368    0.00021    0.00579    0.00068
C2    1    0.244716    0.633706    0.638598    11.00000    0.01869    0.01261 =
         0.02331    0.00168    0.01531   -0.00129
AFIX 137
H2A   2    0.282997    0.576908    0.695244    11.00000   -1.50000
H2B   2    0.110661    0.631726    0.537955    11.00000   -1.50000
H2C   2    0.252518    0.674396    0.736919    11.00000   -1.50000
AFIX   0
C11   1    0.396952    0.750404    0.533730    11.00000    0.01259    0.01020 =
         0.01149    0.00074    0.00571    0.00104
C12   1    0.245167    0.805175    0.515573    11.00000    0.01197    0.01428 =
         0.01755   -0.00009    0.00721    0.00137
AFIX  43
H12A  2    0.129101    0.782321    0.513963    11.00000   -1.20000
AFIX   0
C13   1    0.262502    0.892757    0.499854    11.00000    0.01735    0.01418 =
         0.02100    0.00020    0.00965    0.00354
AFIX  43
H13A  2    0.159140    0.929369    0.489731    11.00000   -1.20000
AFIX   0
C14   1    0.429705    0.927124    0.498837    11.00000    0.02151    0.00985 =
         0.02128   -0.00099    0.00898   -0.00061
AFIX  43
H14A  2    0.440946    0.987073    0.488661    11.00000   -1.20000
AFIX   0
C15   1    0.580517    0.873673    0.512729    11.00000    0.01360    0.01342 =
         0.01593   -0.00159    0.00596   -0.00334
AFIX  43
H15A  2    0.694314    0.896916    0.510053    11.00000   -1.20000
AFIX   0
C16   1    0.564689    0.785581    0.530666    11.00000    0.01083    0.01252 =
         0.01173   -0.00097    0.00445    0.00175

HKLF 4


REM  25001b_a.res in Cc
REM wR2 = 0.0484, GooF = S = 1.072, Restrained GooF = 1.071 for all data
REM R1 = 0.0181 for 2053 Fo > 4sig(Fo) and 0.0183 for all 2076 data
REM 110 parameters refined using 2 restraints

END

WGHT      0.0298      0.2382

REM Highest difference peak  0.305,  deepest hole -0.141,  1-sigma level  0.042
Q1    1   0.0696  0.7168  0.4596  11.00000  0.05    0.31
Q2    1   0.2560  0.8494  0.4994  11.00000  0.05    0.23
Q3    1   0.3045  0.7780  0.5088  11.00000  0.05    0.23
Q4    1   0.3396  0.9037  0.4756  11.00000  0.05    0.22
Q5    1   0.4614  0.7618  0.4929  11.00000  0.05    0.21
Q6    1   0.5689  0.8332  0.5100  11.00000  0.05    0.21
Q7    1   0.5253  0.8983  0.5541  11.00000  0.05    0.19
Q8    1   0.5062  0.6166  0.4140  11.00000  0.05    0.18
Q9    1   0.0960  0.9279  0.5786  11.00000  0.05    0.18
Q10   1   0.6413  0.7584  0.5426  11.00000  0.05    0.17
;
_shelx_res_checksum    9601

_shelx_hkl_file
;
  -2   0   0  325.97   13.80
  -2   0   0  367.66   23.80
  -2   0   0  300.07   19.30
   2   0   0  348.97   13.90
   2   0   0  346.27   14.50
   2   0   0  366.06   20.50
   2   0   0  331.67   23.00
  -2   0   0  324.97   14.00
  -4   0   0  131.09    5.30
  -4   0   0  109.59    4.80
   4   0   0  132.69    5.00
   4   0   0  124.69    5.10
   4   0   0  132.39    3.90
   4   0   0  123.99    4.70
  -4   0   0  122.49    4.80
   4   0   0  133.49    4.70
   4   0   0  137.39    5.30
   6   0   0 2110.49   75.29
  -6   0   0 2252.27  101.69
   6   0   0 2163.48   78.59
  -6   0   0 2172.28   77.69
  -6   0   0 2202.28   76.69
   6   0   0 2265.07  105.99
  -6   0   0 2268.07  105.69
   6   0   0 2088.59   98.19
   8   0   0  123.09    6.40
   8   0   0  129.29    5.80
  -8   0   0  132.29    7.30
  -1  -1   0  482.15   19.60
   1  -1   0  456.35   20.30
   1  -1   0  455.75   15.50
  -1  -1   0  456.95   15.30
   1  -1   0  470.45   20.20
  -1  -1   0  456.45   19.40
  -1  -1   0  463.85   15.30
   1  -1   0  461.55   15.80
   1   1   0  457.05   19.40
   1   1   0  455.75   19.50
  -1   1   0  475.25   20.50
   1   1   0  452.45   15.20
  -1   1   0  461.95   15.80
  -1   1   0  440.16   20.00
  -1   1   0  479.15   15.70
   1   1   0  456.35   15.30
   3  -1   0  162.98    5.70
   3  -1   0  156.48    5.20
   3  -1   0  154.18    5.60
   3  -1   0  160.98    5.50
  -3  -1   0  155.08    5.30
  -3  -1   0  158.08    5.70
  -3  -1   0  149.59    5.40
   3  -1   0  163.08    5.20
  -3   1   0  153.68    5.40
  -3   1   0  156.48    5.80
   3   1   0  163.18    5.30
   3   1   0  165.28    5.60
   3   1   0  156.68    5.40
   3   1   0  157.78    5.30
   3   1   0  152.08    5.60
  -3   1   0  144.39    5.50
  -5  -1   0  283.17    9.90
   5  -1   0  275.57   10.70
  -5  -1   0  296.87   10.50
   5  -1   0  289.47    9.90
   5  -1   0  294.27    9.40
   5  -1   0  298.37   10.40
  -5  -1   0  278.37    9.60
   5   1   0  289.97    8.30
   5   1   0  286.27   10.20
   5   1   0  291.47    9.60
   5   1   0  290.07    9.90
   5   1   0  277.77   10.00
  -5   1   0  290.77    9.70
   5   1   0  282.47    9.50
  -5   1   0  272.57   10.40
  -5   1   0  278.67    9.90
   7  -1   0   21.20    2.60
  -7  -1   0   19.10    2.90
   7  -1   0   25.40    3.20
   7  -1   0   19.80    1.90
   7   1   0   21.70    2.00
   7   1   0   25.80    2.50
   7   1   0   17.50    2.50
  -7   1   0   20.70    3.00
   9  -1   0   13.50    2.10
  -9  -1   0   12.60    2.90
   9  -1   0    9.00    2.30
   9  -1   0   12.50    2.60
   9   1   0   11.80    2.30
   9   1   0   11.10    2.50
   9   1   0    9.90    1.80
  -9   1   0    9.90    2.60
   0  -2   0 1303.37   37.30
   0  -2   0 1298.47   37.40
   0  -2   0 1269.17   41.00
   0  -2   0 1280.97   40.60
   0   2   0 1247.58   37.30
   0   2   0 1311.17   41.10
   0   2   0 1255.87   40.70
   0   2   0 1235.78   37.20
  -2  -2   0  818.22   28.10
   2  -2   0  827.82   37.20
  -2  -2   0  843.62   28.20
  -2  -2   0  830.92   36.00
   2  -2   0  831.92   28.50
  -2  -2   0  848.62   36.60
   2  -2   0  798.12   37.90
   2  -2   0  808.72   29.10
  -2   2   0  856.71   29.10
  -2   2   0  822.32   37.80
   2   2   0  855.61   36.20
   2   2   0  836.62   28.10
   2   2   0  857.01   28.50
  -2   2   0  843.52   29.00
  -2   2   0  827.52   37.80
   2   2   0  828.22   36.50
  -4  -2   0  451.25   13.70
   4  -2   0  443.96   14.20
   4   2   0  445.56   14.20
  -4   2   0  444.36   13.90
   6  -2   0  228.88    9.30
  -6  -2   0  243.58    9.50
   6  -2   0  241.78    9.00
   6  -2   0  230.78    8.20
   6   2   0  238.18    8.50
  -6   2   0  231.18    8.90
   6   2   0  241.28    8.90
  -6   2   0  245.18    9.70
   6   2   0  226.48    9.10
   6   2   0  221.58    8.90
  -8  -2   0  104.19    6.30
   8  -2   0  110.29    5.10
   8  -2   0  107.49    5.90
   8  -2   0  100.49    6.20
   8   2   0  115.29    6.00
  -8   2   0  115.49    6.80
   8   2   0  107.79    6.30
   8   2   0  102.59    5.20
   1  -3   0  441.46   22.20
  -1  -3   0  459.85   16.20
  -1  -3   0  475.75   16.00
  -1  -3   0  443.66   23.10
   1  -3   0  455.65   16.60
  -1  -3   0  468.15   21.00
  -1   3   0  459.55   16.80
  -1   3   0  463.25   16.80
   1   3   0  449.86   23.30
   1   3   0  454.75   16.10
   1   3   0  474.25   16.10
  -1   3   0  465.95   22.90
  -1   3   0  420.36   22.20
   1   3   0  455.95   21.00
   3  -3   0  122.99    4.80
   3  -3   0  129.49    4.20
  -3  -3   0  130.79    4.80
   3  -3   0  127.19    4.60
   3  -3   0  115.89    4.10
   3  -3   0  127.59    4.90
  -3  -3   0  125.99    4.40
  -3  -3   0  119.79    4.50
  -3   3   0  118.89    4.30
   3   3   0  123.99    4.60
   3   3   0  120.69    4.40
   3   3   0  127.39    4.70
   3   3   0  122.09    4.50
  -3   3   0  121.49    4.50
  -3   3   0  127.59    5.00
  -3   3   0  114.99    4.70
  -5  -3   0  126.79    5.50
   5  -3   0  140.59    5.10
  -5  -3   0  133.49    5.30
   5  -3   0  130.39    5.80
   5  -3   0  137.39    5.10
   5  -3   0  147.59    6.20
   5  -3   0  146.39    5.80
   5   3   0  140.89    5.90
  -5   3   0  135.99    5.80
   5   3   0  130.49    5.70
   5   3   0  129.19    5.30
  -5   3   0  135.79    5.50
   5   3   0  148.19    5.70
   5   3   0  135.89    5.40
  -5   3   0  133.59    6.10
  -7  -3   0  164.08    7.80
   7  -3   0  165.08    6.40
   7  -3   0  163.58    7.70
   7  -3   0  154.98    7.10
   7   3   0  162.28    7.10
   7   3   0  170.88    6.90
  -7   3   0  169.88    8.10
   7   3   0  157.08    7.50
   9  -3   0   11.20    1.90
   9  -3   0    6.60    2.10
   9  -3   0    4.90    1.60
  -9  -3   0    5.50    2.00
   9   3   0    6.10    2.00
   9   3   0    7.20    2.00
   9   3   0    7.40    1.70
  -9   3   0    7.60    2.50
   0  -4   0  631.14   21.50
   0  -4   0  668.43   27.90
   0  -4   0  624.94   26.40
   0  -4   0  621.54   21.00
   0   4   0  636.74   27.00
   0   4   0  627.14   21.20
   0   4   0  628.24   27.00
   0   4   0  631.54   21.40
  -2  -4   0 1051.59   44.80
  -2  -4   0 1052.99   44.40
  -2  -4   0 1094.89   35.50
   2  -4   0 1050.69   36.30
   2  -4   0 1069.39   36.90
   2  -4   0 1079.99   48.10
   2  -4   0 1092.69   47.40
  -2  -4   0 1087.49   35.50
  -2   4   0 1038.00   36.50
   2   4   0 1112.99   45.60
  -2   4   0 1033.80   47.50
   2   4   0 1095.09   44.90
   2   4   0 1073.29   35.60
   2   4   0 1034.50   35.20
  -2   4   0 1080.29   47.80
  -2   4   0 1098.29   37.00
   4  -4   0  214.78    7.10
  -4  -4   0  226.58    7.50
   4  -4   0  219.38    8.10
  -4  -4   0  216.58    8.00
  -4  -4   0  224.78    7.70
   4  -4   0  215.48    8.00
   4  -4   0  216.18    7.80
   4  -4   0  214.08    7.20
  -4   4   0  224.68    7.70
  -4   4   0  227.38    6.90
  -4   4   0  229.38    7.20
  -4   4   0  228.48    8.40
   4   4   0  225.28    7.60
   4   4   0  227.88    7.90
   4   4   0  211.88    8.00
  -4   4   0  224.98    8.00
   6  -4   0  115.29    5.70
  -6  -4   0  112.49    5.60
   6  -4   0  109.99    4.50
   6  -4   0  108.99    5.20
   6  -4   0  106.69    4.50
   6   4   0  117.09    5.60
   6   4   0  118.99    5.30
   6   4   0   99.89    5.20
   6   4   0  107.69    3.60
  -6   4   0   98.39    5.20
  -6   4   0  113.39    5.90
   6   4   0  109.29    5.00
   8  -4   0  242.48    8.90
   8  -4   0  239.18   10.70
   8  -4   0  224.98    9.80
  -8  -4   0  245.78   11.90
   8   4   0  248.88    9.60
   8   4   0  248.48   10.60
   8   4   0  240.98   10.00
  -8   4   0  250.37   11.20
   1  -5   0  172.98    5.50
   1  -5   0  165.58    5.70
  -1  -5   0  170.48    5.30
   1  -5   0  169.68    5.70
  -1  -5   0  166.28    5.50
  -1   5   0  179.18    5.60
   1   5   0  177.78    5.60
  -1   5   0  161.78    5.70
  -1   5   0  171.78    5.80
   1   5   0  170.08    5.40
  -3  -5   0 1349.36   59.09
   3  -5   0 1335.77   46.80
   3  -5   0 1275.17   62.19
  -3  -5   0 1423.36   46.10
   3  -5   0 1334.17   47.70
  -3  -5   0 1378.36   45.70
   3  -5   0 1263.77   60.29
  -3  -5   0 1339.37   59.09
   3   5   0 1352.96   46.00
  -3   5   0 1359.66   63.39
   3   5   0 1342.77   58.39
   3   5   0 1332.57   58.79
   3   5   0 1346.67   45.50
  -3   5   0 1308.67   61.79
  -3   5   0 1369.66   47.70
  -3   5   0 1427.66   48.00
  -5  -5   0  199.78    7.70
  -5  -5   0  181.38    7.20
   5  -5   0  196.68    7.40
   5  -5   0  188.78    6.50
   5  -5   0  199.88    7.90
  -5  -5   0  191.58    7.00
   5  -5   0  193.88    6.60
   5   5   0  198.98    7.60
  -5   5   0  188.38    7.50
   5   5   0  181.58    7.40
  -5   5   0  203.38    8.10
  -5   5   0  183.68    6.20
   5   5   0  197.58    7.20
   7  -5   0  102.79    4.40
   7  -5   0  102.69    5.80
  -7  -5   0   93.39    5.60
   7  -5   0  101.79    5.30
   7   5   0   94.99    5.10
   7   5   0   99.09    5.10
  -7   5   0   90.09    5.80
   0  -6   0  136.39    4.80
   0  -6   0  141.79    4.80
   0   6   0  138.99    4.80
   0   6   0  145.69    4.70
   0   6   0  135.09    4.60
   2  -6   0    5.40    0.90
  -2  -6   0    4.70    0.80
   2  -6   0    4.60    0.60
   2  -6   0    3.90    0.80
  -2  -6   0    4.10    0.70
   2  -6   0    5.20    0.80
   2  -6   0    4.90    0.40
  -2   6   0    5.80    0.90
   2   6   0    6.60    0.90
   2   6   0    5.40    0.90
   2   6   0    4.20    0.70
   2   6   0    8.10    1.00
  -2   6   0    5.90    0.90
  -2   6   0    4.50    0.60
  -2   6   0    6.50    0.80
  -2   6   0    5.00    1.00
  -4  -6   0   93.99    4.10
   4  -6   0   84.09    4.20
   4  -6   0   79.69    3.80
   4  -6   0   81.59    4.10
   4  -6   0   85.49    3.30
   4  -6   0   85.79    3.20
  -4  -6   0   84.79    3.60
  -4  -6   0   84.19    3.80
  -4   6   0   87.99    4.20
  -4   6   0   85.09    3.30
  -4   6   0   88.19    3.40
  -4   6   0   87.79    4.40
   4   6   0   85.69    3.80
   4   6   0   84.59    4.00
   4   6   0   80.19    3.60
  -4   6   0   84.19    3.90
   4   6   0   85.19    3.90
   6  -6   0  117.19    4.50
   6  -6   0  118.69    5.40
  -6  -6   0  115.19    5.70
   6  -6   0  111.29    4.40
   6  -6   0  112.69    5.80
   6   6   0  107.89    5.10
   6   6   0  103.99    5.40
  -6   6   0  110.99    6.00
  -6   6   0  107.29    4.00
   6   6   0  105.59    5.40
  -6   6   0  115.59    6.20
   8  -6   0   35.20    3.70
   8  -6   0   36.90    2.50
   8  -6   0   40.40    3.50
   8   6   0   36.20    3.10
   8   6   0   37.90    3.30
  -8   6   0   35.30    4.60
   8   6   0   35.80    3.50
   1  -7   0 1499.55   49.70
  -1  -7   0 1542.35   59.59
   1  -7   0 1586.04   63.39
   1  -7   0 1571.44   50.29
   1  -7   0 1456.15   60.79
  -1  -7   0 1611.04   61.49
  -1  -7   0 1578.04   49.50
  -1  -7   0 1439.86   48.40
  -1   7   0 1533.35   50.19
   1   7   0 1556.14   60.29
  -1   7   0 1552.74   62.49
   1   7   0 1553.24   49.00
   1   7   0 1543.15   59.89
   1   7   0 1511.45   49.10
   3  -7   0  698.73   21.60
  -3   7   0  714.43   21.30
   5  -7   0  215.18    8.20
   5  -7   0  219.58    7.30
   5  -7   0  211.08    7.10
  -5  -7   0  224.88    8.50
  -5  -7   0  204.08    7.60
   5  -7   0  217.28    8.70
  -5   7   0  222.48    7.30
  -5   7   0  217.08    7.30
   5   7   0  223.98    8.10
   5   7   0  204.58    8.20
  -5   7   0  217.48    8.50
  -5   7   0  222.08    9.00
   5   7   0  216.78    8.30
   7  -7   0  206.78    9.30
   7  -7   0  197.18    8.50
  -7  -7   0  208.08    9.10
   7  -7   0  205.08    7.40
  -7   7   0  216.38    9.70
   7   7   0  196.18    8.80
   7   7   0  194.18    6.50
   7   7   0  204.88    8.50
   7   7   0  209.98    8.40
   0  -8   0  846.52   30.00
   0  -8   0  782.62   30.00
   0  -8   0  879.41   40.40
   0  -8   0  855.01   41.20
   0   8   0  868.81   30.40
   0   8   0  846.92   40.70
   0   8   0  798.42   29.90
   0   8   0  823.42   40.20
  -2  -8   0  283.77    9.00
   2  -8   0  293.77    9.30
   2  -8   0  280.07    9.70
   2  -8   0  293.77    9.70
  -2  -8   0  285.27    9.40
  -2  -8   0  283.07    9.40
  -2   8   0  287.07    9.50
   2   8   0  292.77    9.10
   2   8   0  291.67    9.50
  -2   8   0  296.67    9.80
   2   8   0  295.27    9.30
  -2   8   0  295.87    9.40
  -2   8   0  292.27    9.90
   4  -8   0  333.47   11.70
   4  -8   0  339.57   11.20
   4  -8   0  332.47   10.00
  -4  -8   0  323.07   10.60
   4  -8   0  338.37   10.40
  -4  -8   0  334.07   13.00
  -4  -8   0  352.86   11.40
   4   8   0  314.67   10.80
   4   8   0  331.37   11.30
  -4   8   0  327.37   10.60
  -4   8   0  340.87   12.00
   4   8   0  328.77   11.20
  -4   8   0  327.87   10.40
  -4   8   0  325.47   11.20
  -4   8   0  328.27   11.50
   4   8   0  335.67   11.00
   6  -8   0  173.18   10.30
   6  -8   0  180.08    6.30
   6  -8   0  168.18    6.10
   6  -8   0  182.08    7.40
  -6  -8   0  176.88    7.60
  -6   8   0  171.68    6.10
   6   8   0  169.78    7.10
  -6   8   0  168.98    7.50
   6   8   0  158.28    7.30
   6   8   0  172.08    7.40
   8  -8   0   39.40    3.60
   8  -8   0   51.09    4.40
   8  -8   0   43.10    2.70
   8   8   0   43.90    3.60
   8   8   0   42.50    3.60
  -8   8   0   45.50    4.50
   8   8   0   42.70    3.90
   1  -9   0  561.14   16.80
  -1   9   0  526.25   16.40
   3  -9   0  223.38    6.60
   3  -9   0  221.48    8.30
  -3  -9   0  220.88    7.40
  -3  -9   0  227.18    7.90
   3  -9   0  222.38    8.30
  -3  -9   0  215.58    7.80
   3  -9   0  241.48    8.20
   3  -9   0  222.48    6.60
   3  -9   0  214.28    7.20
   3   9   0  223.68    7.80
  -3   9   0  215.18    7.60
   3   9   0  222.68    7.60
   3   9   0  207.78    7.90
  -3   9   0  226.48    8.00
  -3   9   0  225.38    8.30
  -3   9   0  234.38    8.50
   3   9   0  234.08    7.90
  -3   9   0  224.48    7.30
   5  -9   0  145.79    4.90
  -5  -9   0  137.09    5.60
  -5  -9   0  142.49    6.30
   5  -9   0  142.59    6.70
   5  -9   0  136.39    6.00
   5  -9   0  151.28    5.30
   5   9   0  145.19    6.30
  -5   9   0  140.49    6.50
  -5   9   0  137.89    5.30
   5   9   0  145.99    6.20
  -5   9   0  146.49    5.50
  -5   9   0  141.89    6.90
   5   9   0  154.98    6.10
   7  -9   0  254.77    9.10
  -7  -9   0  258.77   10.80
   7  -9   0  269.77   10.50
   7  -9   0  257.77    8.90
   7  -9   0  263.07   11.20
  -7   9   0  256.37    8.70
   7   9   0  263.27   10.60
  -7   9   0  266.57   11.60
   7   9   0  262.57   10.20
   0 -10   0  135.89    5.50
   0 -10   0  143.89    5.40
   0  10   0  145.39    5.20
   0  10   0  143.19    5.40
   0  10   0  144.19    5.50
   0  10   0  144.39    4.60
   0  10   0  141.79    5.30
   0  10   0  150.48    5.30
   2 -10   0  108.79    4.10
   2 -10   0  106.09    4.30
  -2 -10   0  107.69    4.50
   2 -10   0  105.19    5.20
  -2 -10   0  125.29    4.70
  -2 -10   0   99.29    3.90
   2 -10   0  103.89    4.70
   2  10   0  106.99    4.10
   2  10   0  108.79    4.40
  -2  10   0  111.79    4.80
   2  10   0  108.39    4.40
   2  10   0  104.89    4.50
  -2  10   0  119.59    4.70
  -2  10   0  118.69    5.00
  -2  10   0  107.09    4.50
   2  10   0  118.69    4.50
  -2  10   0  115.59    4.20
   4 -10   0  244.78    8.70
   4 -10   0  242.78    7.30
   4 -10   0  248.08    8.00
   4 -10   0  243.88    9.30
  -4 -10   0  250.47    9.00
   4 -10   0  240.48    7.40
  -4 -10   0  238.18    8.20
  -4  10   0  228.18    9.10
  -4  10   0  232.08    8.00
   4  10   0  233.18    8.90
   4  10   0  249.68    8.80
  -4  10   0  248.38    9.60
   4  10   0  245.88    8.60
   6 -10   0   91.79    3.90
   6 -10   0  102.09    5.70
  -6 -10   0   95.39    5.20
   6 -10   0   94.39    3.70
   6 -10   0   96.09    5.00
   6  10   0  101.69    5.30
   6  10   0   96.79    4.90
  -6  10   0   95.89    5.80
   6  10   0   86.09    5.00
  -6  10   0   92.99    5.30
  -6  10   0   91.29    4.00
   8 -10   0   -0.50    1.00
   8 -10   0    0.40    0.70
   8 -10   0    1.00    1.20
  -8  10   0   -0.50    1.10
   8  10   0   -1.40    1.30
  -1 -11   0   72.59    3.40
   1 -11   0   78.59    3.60
   1 -11   0   70.89    3.60
   1  11   0   72.69    2.90
  -1  11   0   69.59    3.40
   1  11   0   73.09    3.40
   1  11   0   78.89    3.60
  -1  11   0   66.49    3.50
   1  11   0   73.49    3.30
  -1  11   0   67.59    3.50
   1  11   0   75.59    3.40
  -1  11   0   70.19    3.20
   3 -11   0   11.80    1.90
   3 -11   0   12.10    1.60
  -3 -11   0   10.70    1.30
  -3 -11   0   10.60    1.60
   3 -11   0   10.80    1.20
   3  11   0    9.80    1.50
   3  11   0    8.30    1.20
  -3  11   0   12.00    1.90
  -3  11   0    9.00    1.20
  -3  11   0   10.10    1.70
   3  11   0   12.40    1.60
   3  11   0    8.20    1.40
  -3  11   0   12.70    2.70
   5 -11   0   56.69    2.40
   5 -11   0   57.89    3.90
   5 -11   0   57.09    2.80
   5 -11   0   53.89    3.40
  -5 -11   0   59.29    4.30
   5  11   0   60.89    3.50
  -5  11   0   56.39    2.80
  -5  11   0   58.79    4.60
   5  11   0   58.69    3.70
  -5  11   0   56.89    3.80
   7 -11   0   43.80    2.50
   7 -11   0   45.20    4.00
  -7 -11   0   44.50    3.80
   7 -11   0   44.10    2.60
   7 -11   0   42.90    3.50
  -7  11   0   40.40    4.00
   7  11   0   43.60    3.40
   7  11   0   43.80    3.70
   0 -12   0  632.94   20.30
   0  12   0  659.83   20.00
   0  12   0  660.23   20.10
   0  12   0  676.83   20.40
   2 -12   0  744.13   23.00
  -2  12   0  771.62   22.90
  -2  12   0  748.23   23.10
  -2  12   0  741.13   22.80
   2  12   0  715.53   22.70
   4 -12   0  518.45   17.10
   4 -12   0  511.35   16.20
  -4 -12   0  483.65   15.50
  -4 -12   0  524.75   16.60
  -4  12   0  495.55   17.00
  -4  12   0  497.25   15.60
   4  12   0  493.55   16.60
  -4  12   0  522.55   17.50
   4  12   0  488.75   16.30
   4  12   0  516.95   16.30
   6 -12   0  384.56   14.50
   6 -12   0  435.76   14.80
  -6 -12   0  363.76   13.70
   6 -12   0  382.16   11.30
   6 -12   0  365.16   12.00
   6 -12   0  376.46   11.50
   6  12   0  394.96   13.50
  -6  12   0  360.96   12.20
   6  12   0  376.46   13.90
   6  12   0  379.06   13.70
  -6  12   0  349.47   14.50
  -1 -13   0   87.99    4.00
   1 -13   0   91.89    4.20
   1  13   0   89.19    4.00
   1  13   0   84.09    3.90
  -1  13   0   78.29    3.70
   1  13   0   77.49    3.90
  -1  13   0   88.59    4.30
  -1  13   0   80.89    4.00
  -1  13   0   77.49    3.90
  -1  13   0   81.19    4.20
   1  13   0   84.59    3.30
   3 -13   0   26.70    1.80
  -3 -13   0   29.30    1.70
  -3 -13   0   29.00    2.30
   3 -13   0   25.60    2.00
  -3  13   0   31.20    2.60
  -3  13   0   26.20    2.50
   3  13   0   29.10    2.20
  -3  13   0   29.70    2.40
  -3  13   0   22.30    2.00
   3  13   0   30.30    2.40
   3  13   0   26.30    2.20
   3  13   0   25.50    2.10
   5 -13   0   23.20    1.70
  -5 -13   0   24.30    2.20
   5 -13   0   23.80    2.70
  -5 -13   0   28.20    2.70
   5 -13   0   19.10    2.30
  -5  13   0   28.60    3.00
   5  13   0   21.70    2.30
   5  13   0   19.90    2.30
  -5  13   0   26.20    1.90
  -5  13   0   28.90    2.80
   7 -13   0   54.69    2.80
   7 -13   0   54.99    3.90
  -7 -13   0   49.50    4.10
   7 -13   0   56.89    4.60
  -7  13   0   55.29    4.90
   7  13   0   55.09    4.00
   7  13   0   47.90    5.40
   0 -14   0  111.89    5.00
   0  14   0  114.59    5.00
   0  14   0  105.19    4.70
   0  14   0  108.79    4.90
   0  14   0  112.19    5.00
   0  14   0  113.79    5.10
   2 -14   0  106.49    5.20
  -2 -14   0  118.99    5.10
  -2  14   0  111.69    5.40
  -2  14   0  112.99    5.40
   2  14   0  111.99    5.20
  -2  14   0  109.69    5.10
   2  14   0  113.29    5.00
   2  14   0  113.79    4.90
  -2  14   0  103.59    4.60
   4 -14   0  147.59    6.90
  -4 -14   0  152.18    6.60
   4 -14   0  149.99    5.60
  -4 -14   0  148.59    5.40
   4 -14   0  162.78    6.20
  -4  14   0  135.19    5.70
   4  14   0  144.69    6.30
   4  14   0  141.19    6.30
  -4  14   0  154.98    7.30
  -4  14   0  151.38    7.00
   4  14   0  144.19    6.60
   6 -14   0   75.59    4.40
   6 -14   0   74.39    5.20
  -6 -14   0   74.09    4.80
   6 -14   0   82.39    3.60
  -6  14   0   81.09    5.60
   6  14   0   72.79    4.40
   6  14   0   71.19    4.60
  -1 -15   0   44.20    2.90
   1 -15   0   45.60    3.10
  -1  15   0   45.40    3.10
   1  15   0   45.70    2.90
  -1  15   0   45.20    3.00
   1  15   0   46.90    2.90
   1  15   0   47.60    3.10
   1  15   0   47.30    2.30
  -1  15   0   43.40    3.10
   3 -15   0  236.28   10.20
  -3 -15   0  228.28    8.70
   3  15   0  233.68    8.70
  -3  15   0  213.68    9.10
   3  15   0  224.28    8.90
   3  15   0  234.28    8.70
  -3  15   0  236.48    9.50
  -3  15   0  226.78    9.00
  -5 -15   0    3.40    0.80
   5 -15   0    2.60    1.20
   5 -15   0    1.30    0.70
  -5 -15   0    1.20    1.00
   5 -15   0    3.10    1.40
  -5  15   0    1.80    1.10
   5  15   0    1.70    1.10
   5  15   0    1.60    1.00
  -5  15   0    5.60    1.90
  -5  15   0    2.00    1.40
   0 -16   0    2.50    1.00
   0  16   0    0.20    0.60
   0  16   0    0.60    0.70
   0  16   0   -0.30    0.50
   2 -16   0  328.47   11.90
  -2 -16   0  340.67   11.70
  -2  16   0  348.37   12.20
   2  16   0  327.97   11.50
   2  16   0  354.46   11.70
   2  16   0  306.17   10.70
  -2  16   0  320.27   11.80
  -2  16   0  310.07   12.00
  -4 -16   0  137.79    6.40
  -4  16   0  125.59    6.80
   4  16   0  137.99    6.30
   4  16   0  139.89    6.20
  -4  16   0  143.29    7.00
  -4  16   0  138.69    6.70
   4  16   0  127.29    6.40
   1 -17   0   16.30    2.30
  -1 -17   0   10.40    1.80
  -1  17   0   15.10    2.40
   1  17   0   14.10    2.10
   1  17   0   12.90    1.30
   1  17   0   15.00    2.10
  -1  17   0   10.50    1.80
   1  17   0   11.40    1.90
  -1  17   0   12.50    2.00
   3 -17   0  157.38    7.30
  -3 -17   0  153.88    6.90
  -3  17   0  151.48    7.40
  -3  17   0  167.98    7.70
  -3  17   0  170.88    7.50
   3  17   0  171.98    7.10
   3  17   0  161.58    6.90
   3  17   0  151.38    7.10
  -5 -17   0    6.50    1.80
   5  17   0    5.20    1.50
  -5  17   0    8.80    2.20
   5  17   0    5.20    1.80
   0 -18   0    7.90    1.70
   0  18   0    6.60    1.50
   0  18   0    6.00    1.00
   0  18   0    7.20    1.60
  -2 -18   0   37.70    3.00
  -2  18   0   39.40    3.30
   2  18   0   40.20    3.00
  -2  18   0   42.70    3.40
   2  18   0   32.50    2.80
   2  18   0   36.50    3.10
  -2  18   0   39.20    3.20
   4 -18   0   80.49    5.20
  -4  18   0   74.99    5.00
   4  18   0  105.09    7.50
  -4  18   0   83.79    5.60
   4  18   0   76.29    4.60
  -1 -19   0   35.80    3.00
   1 -19   0   34.50    2.90
   1  19   0   35.80    2.90
  -1  19   0   39.90    3.30
  -1  19   0   40.10    3.20
   1  19   0   34.20    3.00
  -1  19   0   36.10    3.10
   1  19   0   35.00    2.90
   3 -19   0  311.67   12.00
   3  19   0  299.77   11.50
  -3  19   0  328.57   15.30
  -3  19   0  293.87   11.90
   0 -20   0  178.08    7.60
   0  20   0  167.38    7.60
   0  20   0  169.08    7.50
  -2 -20   0   85.89    4.80
   2 -20   0   84.49    5.10
  -2  20   0   82.09    5.00
  -2  20   0   85.59    6.10
   2  20   0   74.79    4.70
   2  20   0   83.09    4.90
   8   0  -1    1.00    1.70
   8   0  -1    1.40    0.90
   8   0  -1    0.30    0.90
  -8   0   1   -0.40    0.90
  -6   0   1   -0.10    0.60
   6   0  -1    0.10    0.60
   6   0  -1    0.50    0.60
  -6   0   1   -0.40    0.40
  -6   0   1    0.00    0.70
   6   0  -1    0.60    0.70
   6   0  -1    0.40    0.70
   4   0  -1   -0.10    0.40
  -4   0   1    0.70    0.40
   4   0  -1    0.10    0.40
  -4   0   1    1.40    0.70
   4   0  -1    0.10    0.40
   4   0  -1    0.30    0.40
  -4   0   1    0.00    0.30
   2   0  -1    0.20    0.30
  -2   0   1    0.20    0.30
   2   0  -1    0.60    0.30
   2   0  -1    0.20    0.30
  -2   0   1    0.50    0.30
   2   0  -1    0.10    0.30
  -2   0   1    0.30    0.10
  -2   0   1    0.20    0.20
  -2   0   1   -0.10    0.20
   0   0   1    0.10    0.10
   0   0  -1    0.20    0.10
   0   0  -1    0.10    0.10
   0   0   1    0.30    0.20
   0   0  -1   -0.10    0.10
   0   0  -1    0.10    0.20
   0   0   1    0.10    0.10
   0   0  -1    0.10    0.10
   2   0   1    0.10    0.20
  -2   0  -1    0.40    0.30
  -2   0  -1    0.10    0.30
   2   0   1    0.30    0.30
   2   0   1    0.50    0.40
  -2   0  -1    0.10    0.30
  -2   0  -1    0.30    0.30
   2   0   1    0.00    0.30
   2   0   1    0.10    0.30
   4   0   1   -0.50    0.40
   4   0   1   -0.10    0.40
  -4   0  -1    0.00    0.40
   4   0   1   -0.10    0.30
   4   0   1   -0.30    0.40
   4   0   1    1.10    0.50
  -4   0  -1   -0.30    0.50
   4   0   1    0.20    0.40
  -6   0  -1    0.60    0.90
   6   0   1    1.00    1.00
   6   0   1    0.20    0.40
   6   0   1   -0.40    0.60
   6   0   1    0.60    0.60
  -6   0  -1   -0.40    0.50
   8   0   1    0.00    1.00
   8   0   1   -0.10    0.70
  -8   0  -1    0.30    1.10
   8   0   1   -0.30    1.00
   9  -1  -1   12.20    2.00
   9  -1  -1    6.90    1.80
  -9  -1   1    9.10    2.30
   9  -1  -1   11.00    2.50
   9   1  -1    8.90    2.10
  -9   1   1   15.20    3.10
   9   1  -1    9.90    1.90
   9   1  -1    8.00    2.10
  -7  -1   1  115.89    6.00
   7  -1  -1  104.59    4.90
   7  -1  -1  104.59    5.70
   7  -1  -1  104.59    5.30
   7   1  -1  105.59    5.20
   7   1  -1  110.29    5.70
  -7   1   1  113.89    6.00
   7   1  -1  103.89    4.90
  -5  -1   1  498.05   15.90
  -5  -1   1  519.45   15.60
  -5  -1   1  510.25   16.40
   5  -1  -1  500.65   16.20
   5  -1  -1  481.25   15.50
  -5   1   1  510.05   16.50
  -5   1   1  513.15   16.20
   5   1  -1  530.85   16.20
   5   1  -1  516.35   15.80
  -5   1   1  500.85   16.10
  -3  -1   1  258.67    8.20
  -3   1   1  266.47    8.50
  -3   1   1  261.87    8.20
  -3   1   1  264.47    8.30
  -3   1   1  263.17    8.60
   1  -1  -1 1659.03   49.20
  -1  -1   1 1715.43   50.79
  -1  -1   1 1692.53   50.79
   1  -1  -1 1642.24   55.09
  -1  -1   1 1845.22   47.90
   1  -1  -1 1636.64   49.30
  -1  -1   1 1632.34   47.70
   1  -1  -1 1666.63   54.69
  -1   1   1 1693.33   49.30
   1   1  -1 1576.14   47.60
  -1   1   1 1734.23   49.50
   1   1  -1 1595.14   50.69
  -1   1   1 1648.14   54.39
   1   1  -1 1573.14   47.70
   1   1  -1 1559.54   50.29
  -1   1   1 1738.53   55.59
   1  -1   1 3084.19   90.39
  -1  -1  -1 3129.79   90.89
  -1  -1  -1 3161.88   91.09
   1  -1   1 3071.29   97.99
  -1  -1  -1 3223.78   99.89
   1  -1   1 3172.68   98.99
  -1  -1  -1 3231.18  100.29
   1  -1   1 3053.09   90.59
   1   1   1 3038.60   90.99
   1   1   1 3171.98   99.59
  -1   1  -1 3060.29   98.09
   1   1   1 3149.08   90.99
  -1   1  -1 3069.19   90.49
   1   1   1 3136.79   99.99
  -1   1  -1 3020.90   90.49
  -1   1  -1 3071.19   98.39
   3  -1   1  138.29    4.60
   3  -1   1  135.19    4.50
  -3  -1  -1  137.19    5.10
   3  -1   1  138.69    5.30
  -3  -1  -1  145.49    5.40
   3  -1   1  140.89    4.80
   3  -1   1  135.09    5.20
  -3  -1  -1  136.19    5.00
   3  -1   1  143.99    5.10
  -3  -1  -1  133.29    5.00
   3   1   1  131.09    5.20
   3   1   1  135.79    4.80
   3   1   1  134.19    5.20
  -3   1  -1  133.69    5.50
  -3   1  -1  141.69    5.00
  -3   1  -1  145.09    5.50
   3   1   1  133.09    5.00
   5  -1   1  654.83   20.40
  -5  -1  -1  667.53   21.70
   5  -1   1  658.23   22.00
   5  -1   1  711.13   21.20
  -5  -1  -1  698.33   22.00
   5  -1   1  695.33   21.60
   5   1   1  708.73   21.70
  -5   1  -1  649.34   21.10
   5   1   1  688.33   21.10
   5   1   1  684.23   21.00
   5   1   1  654.33   21.30
  -5   1  -1  678.73   21.80
   7  -1   1   65.59    3.50
   7  -1   1   67.09    4.60
   7  -1   1   63.59    4.20
  -7   1  -1   69.29    4.80
   7   1   1   63.69    2.90
   7   1   1   62.89    4.40
   7   1   1   70.39    3.70
   7   1   1   68.49    4.30
   8  -2  -1  240.38    9.90
  -8  -2   1  226.38   10.30
   8  -2  -1  242.28   10.40
   8  -2  -1  248.48    9.20
  -8   2   1  229.28   14.20
   8   2  -1  246.18    9.70
   8   2  -1  244.48   10.40
   8   2  -1  252.97    9.90
   6  -2  -1   49.20    2.80
   6  -2  -1   53.59    3.30
   6  -2  -1   54.29    3.50
  -6  -2   1   51.49    2.80
  -6  -2   1   51.39    3.50
   6  -2  -1   46.10    3.20
   6  -2  -1   52.19    2.90
   6   2  -1   53.99    3.00
  -6   2   1   49.90    3.20
  -6   2   1   51.09    3.50
   6   2  -1   50.19    3.20
   6   2  -1   55.09    3.40
   6   2  -1   56.99    3.20
  -4  -2   1  566.44   23.90
  -4  -2   1  567.44   23.70
  -4  -2   1  552.64   33.70
   4  -2  -1  599.64   36.60
   4  -2  -1  548.25   24.10
   4  -2  -1  535.35   24.90
   4  -2  -1  550.44   37.00
  -4  -2   1  606.94   36.10
   4   2  -1  577.64   34.10
   4   2  -1  602.44   36.00
   4   2  -1  578.34   24.50
  -4   2   1  576.54   37.00
  -4   2   1  570.34   24.90
   4   2  -1  571.94   23.40
  -4   2   1  568.94   25.10
  -4   2   1  566.84   36.90
   2  -2  -1  495.05   19.30
  -2  -2   1  555.84   26.80
   2  -2  -1  497.05   26.70
  -2  -2   1  515.65   17.80
   2  -2  -1  502.55   30.20
  -2  -2   1  502.35   18.00
  -2  -2   1  514.05   23.40
   2  -2  -1  518.75   20.10
  -2   2   1  547.65   31.30
   2   2  -1  514.75   18.00
  -2   2   1  508.15   19.60
   2   2  -1  512.95   17.90
   2   2  -1  526.65   23.90
   2   2  -1  524.25   25.70
  -2   2   1  537.15   27.80
  -2   2   1  518.05   19.90
   0  -2  -1  447.46   15.20
   0  -2  -1  462.75   20.50
   0  -2  -1  421.36   22.60
   0  -2   1  432.26   15.90
   0  -2   1  429.86   13.50
   0  -2  -1  414.36   15.40
   0  -2   1  429.06   13.30
   0  -2   1  422.16   16.10
   0   2   1  444.06   20.50
   0   2  -1  412.46   13.30
   0   2  -1  414.36   13.40
   0   2   1  415.16   15.00
   0   2  -1  431.36   16.10
   0   2   1  447.46   20.70
   0   2  -1  409.16   15.90
   0   2   1  421.96   15.30
   2  -2   1  971.00   33.20
  -2  -2  -1 1000.70   34.00
  -2  -2  -1  994.10   33.70
   2  -2   1  958.40   42.90
  -2  -2  -1  951.30   44.40
  -2  -2  -1  961.70   44.10
   2  -2   1  933.61   44.00
   2  -2   1  953.60   33.80
  -2   2  -1  972.70   33.60
   2   2   1  945.91   43.70
   2   2   1  992.70   34.00
   2   2   1  956.70   33.50
  -2   2  -1 1011.50   44.50
   2   2   1 1020.40   45.10
  -2   2  -1  962.10   44.00
  -2   2  -1  991.10   33.70
  -4  -2  -1  157.58    6.00
   4  -2   1  162.38    5.40
  -4  -2  -1  133.19    7.90
   4  -2   1  171.18    6.40
   4  -2   1  165.58    5.20
   4  -2   1  157.88    6.00
   4  -2   1  164.38    5.50
   4   2   1  156.28    5.90
  -4   2  -1  153.58    6.40
   4   2   1  148.99    6.10
  -4   2  -1  146.49    5.80
   4   2   1  157.08    6.20
  -4   2  -1  142.69    5.90
   6  -2   1  102.09    5.10
   6  -2   1  104.79    3.80
   6  -2   1  110.39    4.50
   6  -2   1  106.59    5.60
  -6  -2  -1  115.19    5.90
  -6   2  -1  101.39    5.20
   6   2   1  106.59    4.80
  -6   2  -1  109.19    5.80
   6   2   1  108.49    5.20
   6   2   1  106.79    5.60
   6   2   1  104.59    3.70
  -8  -2  -1    3.30    1.60
   8  -2   1    5.10    2.00
   8  -2   1    4.40    1.10
   8  -2   1    4.40    1.50
   8   2   1    5.00    1.40
  -8   2  -1    5.30    1.90
   8   2   1    4.50    1.60
   8   2   1    5.20    1.70
   9  -3  -1  111.19    6.70
   9  -3  -1  110.99    6.10
   9  -3  -1  106.39    5.30
  -9  -3   1  106.49    6.70
   9   3  -1  112.39    6.10
   9   3  -1   99.59    5.50
  -9   3   1  102.39    6.70
   9   3  -1   95.09    6.20
   7  -3  -1   12.80    2.00
   7  -3  -1   12.80    2.30
   7  -3  -1   11.50    1.70
  -7  -3   1   10.70    2.10
  -7   3   1   12.30    2.40
   7   3  -1   12.80    2.00
   7   3  -1   11.50    2.00
   7   3  -1   12.40    1.90
   7   3  -1    8.40    1.90
  -5  -3   1  963.80   53.49
   5  -3  -1  933.41   37.20
  -5  -3   1  942.51   36.80
   5  -3  -1  906.91   52.89
  -5  -3   1  902.61   36.70
   5  -3  -1  906.21   43.10
  -5  -3   1  858.41   55.89
  -5   3   1  924.01   54.29
   5   3  -1  911.31   36.20
  -5   3   1  933.21   42.70
   5   3  -1  850.11   54.99
   5   3  -1  894.01   52.29
  -5   3   1  933.51   38.00
   5   3  -1  921.51   37.20
   3  -3  -1  369.46   11.70
   1  -3  -1  222.78    7.00
   1  -3   1 3069.49   98.39
   1  -3   1 3002.00   90.49
  -1  -3  -1 3052.99   91.09
  -1  -3  -1 3149.78  101.59
  -1  -3  -1 3130.79   91.29
   1  -3   1 3076.99   90.09
   1  -3   1 2980.30   99.29
  -1  -3  -1 3229.28  102.79
  -1   3  -1 3100.09   99.19
  -1   3  -1 3122.89   90.49
  -1   3  -1 3032.00   99.29
   1   3   1 3127.69   91.39
   1   3   1 3158.08  102.19
  -1   3  -1 2956.20   90.29
   1   3   1 3214.48   91.49
   1   3   1 3051.09  101.59
   3  -3   1  296.67   10.00
  -3  -3  -1  294.77    9.90
  -3  -3  -1  314.97   10.20
  -3  -3  -1  298.67    9.70
   3  -3   1  300.27   10.10
   3  -3   1  316.97    9.90
  -3   3  -1  303.37    9.80
  -3   3  -1  316.67   10.30
   3   3   1  303.87   10.10
   3   3   1  311.97    9.90
   3   3   1  305.87   10.10
   3   3   1  312.97    9.70
  -3   3  -1  298.07    9.30
  -3   3  -1  303.57   10.00
  -5  -3  -1   53.09    3.50
   5  -3   1   57.99    3.30
   5  -3   1   56.19    2.40
  -5  -3  -1   48.80    3.10
   5  -3   1   53.19    2.70
   5  -3   1   52.99    2.60
   5  -3   1   54.59    3.50
  -5   3  -1   56.39    3.70
   5   3   1   53.79    3.30
   5   3   1   57.39    3.30
   5   3   1   56.99    3.50
  -5   3  -1   54.49    3.30
   7  -3   1  277.97   11.40
   7  -3   1  264.97    9.40
  -7  -3  -1  278.57   12.00
   7  -3   1  276.57   10.70
   7   3   1  264.87    8.20
   7   3   1  274.97   11.20
   7   3   1  277.27   10.00
  -7   3  -1  273.57   11.60
   7   3   1  272.07   10.60
   8  -4  -1   78.99    4.70
   8  -4  -1   72.29    5.00
   8  -4  -1   77.09    4.00
  -8  -4   1   66.59    4.80
   8   4  -1   69.19    4.20
   8   4  -1   76.79    4.90
   8   4  -1   74.99    4.60
  -8   4   1   78.39    5.40
  -6  -4   1   28.30    2.00
   6  -4  -1   29.50    2.00
   6  -4  -1   28.90    2.40
   6  -4  -1   29.10    2.10
   6  -4  -1   29.10    2.60
   6   4  -1   32.90    2.40
   6   4  -1   35.40    2.70
   6   4  -1   27.00    2.20
   6   4  -1   31.80    2.50
  -6   4   1   31.90    2.80
  -6   4   1   26.60    2.40
   4  -4  -1   76.89    3.80
  -4  -4   1   83.79    3.60
   4  -4  -1   79.69    3.80
   4  -4  -1   72.59    3.20
  -4  -4   1   77.49    3.10
  -4  -4   1   76.49    3.30
   4  -4  -1   75.89    4.80
  -4   4   1   78.89    2.80
   4   4  -1   80.59    2.70
   4   4  -1   73.39    3.30
  -4   4   1   74.99    3.40
  -4   4   1   79.49    3.70
   4   4  -1   82.59    3.90
   4   4  -1   82.39    3.60
   4   4  -1   77.19    3.30
  -4   4   1   80.79    3.90
  -4   4   1   76.99    3.20
   2  -4  -1  443.46   27.40
   2  -4  -1  460.05   18.70
  -2  -4   1  456.55   21.70
  -2  -4   1  452.45   16.10
   2  -4  -1  460.65   18.90
  -2  -4   1  435.76   21.40
   2  -4  -1  408.26   25.40
  -2  -4   1  428.86   15.90
  -2   4   1  429.46   18.80
   2   4  -1  475.95   16.30
  -2   4   1  471.45   27.90
  -2   4   1  437.56   27.10
   2   4  -1  443.86   15.90
  -2   4   1  429.76   18.60
   2   4  -1  430.16   21.20
   2   4  -1  466.25   22.10
   0  -4  -1  260.17   17.70
   0  -4   1  271.77   13.60
   0  -4   1  259.27    9.70
   0  -4  -1  265.17   11.80
   0  -4   1  271.07    9.80
   0  -4   1  256.17   13.00
   0   4   1  266.07   17.20
   0   4  -1  262.37   13.50
   0   4   1  264.47   11.70
   0   4  -1  249.58    9.70
   0   4  -1  230.38   12.90
   0   4  -1  248.98    9.70
  -2  -4  -1  261.47    8.30
   2  -4   1  271.17    8.50
   2  -4   1  260.57    8.30
  -2  -4  -1  253.37    8.50
  -2  -4  -1  255.47    8.60
   2  -4   1  267.77    9.00
   2   4   1  259.87    8.60
   2   4   1  273.17    8.60
  -2   4  -1  261.67    8.10
   2   4   1  266.67    8.40
  -2   4  -1  255.57    8.40
  -2   4  -1  260.97    8.60
  -2   4  -1  257.97    8.30
  -4  -4  -1   70.29    3.70
   4  -4   1   71.79    2.90
   4  -4   1   75.79    3.90
   4  -4   1   72.39    3.50
  -4  -4  -1   73.49    3.60
   4  -4   1   71.49    3.00
   4  -4   1   76.19    3.00
  -4  -4  -1   75.29    3.90
   4  -4   1   68.89    3.70
   4   4   1   77.49    3.60
  -4   4  -1   75.29    3.70
  -4   4  -1   82.69    4.10
   4   4   1   74.79    3.80
  -4   4  -1   78.89    3.00
   4   4   1   69.59    3.30
  -4   4  -1   75.59    3.50
   4   4   1   74.09    3.70
  -6  -4  -1   66.19    4.40
   6  -4   1   68.79    4.00
   6  -4   1   71.59    4.50
  -6   4  -1   69.89    4.60
  -6   4  -1   69.69    4.20
   6   4   1   69.69    3.70
   6   4   1   77.39    4.50
   6   4   1   70.59    2.80
   6   4   1   66.39    4.00
   8  -4   1   74.79    4.90
  -8  -4  -1   75.29    5.50
   8  -4   1   79.79    5.50
   8  -4   1   78.59    3.90
  -8   4  -1   84.19    5.90
   8   4   1   67.29    4.70
   8   4   1   71.49    5.20
   8   4   1   76.49    4.50
  -9  -5   1  148.59    8.00
   9  -5  -1  161.68    8.40
   9  -5  -1  137.79    6.20
   9  -5  -1  145.89    9.90
   9   5  -1  137.09    7.60
   9   5  -1  126.99    6.70
  -9   5   1  137.19    8.10
   9   5  -1  143.49    7.90
   7  -5  -1   40.80    3.50
   7  -5  -1   44.10    2.70
  -7  -5   1   42.00    3.40
   7   5  -1   41.80    3.20
  -7   5   1   37.10    3.40
   7   5  -1   41.20    3.10
   7   5  -1   41.70    3.00
   7   5  -1   40.00    3.00
  -5  -5   1  169.08    6.70
   5  -5  -1  177.88    7.30
   5  -5  -1  191.68    6.60
   5  -5  -1  185.88    7.10
  -5  -5   1  188.98    7.20
  -5  -5   1  186.58    6.50
   5  -5  -1  194.78    7.60
  -5   5   1  186.98    7.70
  -5   5   1  174.18    6.90
  -5   5   1  186.88    5.90
   5   5  -1  188.58    6.80
   5   5  -1  170.38    6.70
  -5   5   1  186.98    6.50
   5   5  -1  189.18    5.80
  -5   5   1  183.98    7.30
   5   5  -1  194.18    7.10
   5   5  -1  192.88    7.10
  -3  -5   1 1290.97   53.99
  -3  -5   1 1314.27   43.70
   3  -5  -1 1362.56   61.49
  -3  -5   1 1345.17   43.80
   3  -5  -1 1332.77   60.39
  -3  -5   1 1388.86   54.89
   3  -5  -1 1374.06   47.50
   3  -5  -1 1315.97   46.60
   3   5  -1 1325.27   54.19
  -3   5   1 1320.57   47.10
  -3   5   1 1364.46   62.89
  -3   5   1 1315.67   62.49
   3   5  -1 1366.96   44.30
  -3   5   1 1438.46   48.60
   3   5  -1 1336.37   54.99
   3   5  -1 1355.26   43.80
   1  -5  -1  382.16   23.80
  -1  -5   1  365.06   17.50
   1  -5  -1  357.66   15.90
  -1  -5   1  369.76   17.00
  -1  -5   1  350.56   13.10
   1  -5  -1  376.26   23.30
   1  -5  -1  377.56   16.00
  -1  -5   1  380.36   12.90
   1   5  -1  398.56   17.60
   1   5  -1  374.16   17.20
  -1   5   1  369.46   15.90
  -1   5   1  393.86   23.80
   1   5  -1  354.66   13.00
  -1   5   1  364.96   23.50
  -1   5   1  370.96   16.10
   1   5  -1  382.56   13.00
  -1  -5  -1  452.15   18.40
   1  -5   1  413.46   23.50
   1  -5   1  432.66   19.10
  -1  -5  -1  430.66   25.70
  -1  -5  -1  396.36   25.60
  -1  -5  -1  421.56   17.70
   1  -5   1  465.95   28.20
   1  -5   1  419.96   16.80
  -1   5  -1  450.75   24.60
  -1   5  -1  457.25   28.20
  -1   5  -1  448.16   17.40
   1   5   1  426.06   18.00
  -1   5  -1  440.86   18.00
   1   5   1  470.95   26.90
   1   5   1  462.85   18.40
   1   5   1  459.95   26.70
   3  -5   1  792.32   32.70
  -3  -5  -1  792.82   45.60
   3  -5   1  858.31   47.70
  -3  -5  -1  866.11   32.50
  -3  -5  -1  869.51   46.80
  -3  -5  -1  815.72   32.50
   3  -5   1  788.32   31.50
   3  -5   1  859.21   45.50
  -3   5  -1  796.52   32.50
  -3   5  -1  813.22   45.30
   3   5   1  803.22   45.10
   3   5   1  816.52   32.40
   3   5   1  822.22   32.20
  -3   5  -1  852.31   47.00
  -3   5  -1  832.32   32.50
   3   5   1  845.42   46.60
   5  -5   1   19.40    1.50
  -5  -5  -1   20.80    2.20
   5  -5   1   18.60    1.30
   5  -5   1   21.20    2.20
   5  -5   1   20.30    1.90
   5   5   1   20.30    2.00
   5   5   1   23.80    2.20
   5   5   1   19.00    1.80
  -5   5  -1   18.60    1.90
  -5   5  -1   16.10    2.30
   7  -5   1   95.49    4.20
   7  -5   1  105.39    5.50
  -7  -5  -1  103.79    6.10
   7  -5   1  102.39    6.00
   7   5   1  105.79    5.50
   7   5   1  100.39    5.80
   7   5   1   96.69    3.60
  -7   5  -1  102.09    6.20
   7   5   1   94.89    5.40
   8  -6  -1  120.49    5.40
   8  -6  -1  118.39    6.20
   8  -6  -1  128.19    7.00
  -8  -6   1  106.89    6.30
  -8   6   1  130.69    7.30
   8   6  -1  123.49    6.10
   8   6  -1  115.89    6.40
   8   6  -1  119.49    6.10
   6  -6  -1  132.09    6.30
   6  -6  -1  117.79    4.90
  -6  -6   1  126.89    6.00
  -6  -6   1  131.99    5.20
   6  -6  -1  129.39    5.80
   6  -6  -1  131.89    5.20
   6   6  -1  134.89    5.80
   6   6  -1  138.69    5.70
   6   6  -1  124.89    5.70
  -6   6   1  126.99    5.10
   6   6  -1  128.89    5.90
  -6   6   1  131.79    4.40
  -6   6   1  128.09    6.50
   6   6  -1  129.99    4.30
  -6   6   1  132.39    6.50
  -4  -6   1  543.25   16.00
   4  -6  -1  536.45   17.10
   4  -6  -1  531.95   16.80
  -4   6   1  540.05   17.40
  -4   6   1  534.85   17.10
  -4   6   1  536.35   16.20
  -2  -6   1  529.45   26.60
  -2  -6   1  563.54   20.00
  -2  -6   1  573.34   19.90
   2  -6  -1  558.74   34.00
   2  -6  -1  548.95   22.90
  -2  -6   1  502.45   26.20
   2  -6  -1  599.64   33.80
   2  -6  -1  529.95   23.00
   2   6  -1  557.64   20.30
   2   6  -1  570.14   20.00
   2   6  -1  557.14   27.30
  -2   6   1  551.34   33.90
   2   6  -1  565.34   27.10
  -2   6   1  535.65   23.10
   0  -6  -1  209.28    7.20
   0  -6  -1  208.38    7.20
   0  -6   1  214.78    6.80
   0  -6  -1  213.68    7.00
   0   6   1  225.58    7.20
   0   6  -1  222.08    7.00
   0   6   1  226.28    7.30
   0   6   1  217.18    7.00
   2  -6   1 1172.28   42.30
  -2  -6  -1 1254.17   43.30
   2  -6   1 1253.77   43.80
   2  -6   1 1246.08   56.99
  -2  -6  -1 1269.17   56.69
  -2  -6  -1 1250.67   43.60
   2  -6   1 1342.47   56.49
  -2  -6  -1 1156.68   56.49
   2   6   1 1362.56   58.69
  -2   6  -1 1255.97   57.29
   2   6   1 1250.17   43.50
  -2   6  -1 1269.57   43.50
  -2   6  -1 1292.77   56.69
   2   6   1 1281.67   43.70
   2   6   1 1274.67   57.79
  -2   6  -1 1243.08   43.50
   4  -6   1   32.60    1.70
   4  -6   1   36.60    2.80
   4  -6   1   38.00    2.40
  -4  -6  -1   41.10    2.40
   4  -6   1   33.50    2.50
  -4  -6  -1   34.20    2.40
  -4  -6  -1   36.70    2.70
   4  -6   1   39.30    1.80
   4   6   1   38.90    2.40
   4   6   1   33.60    2.50
   4   6   1   36.60    2.50
  -4   6  -1   39.00    2.00
   4   6   1   36.40    2.30
  -4   6  -1   38.70    2.80
  -4   6  -1   37.00    2.40
  -4   6  -1   36.80    2.50
   6  -6   1  104.19    5.10
   6  -6   1  105.79    4.10
  -6  -6  -1   98.59    5.50
   6  -6   1  101.99    4.20
   6   6   1   98.59    5.40
  -6   6  -1   98.79    5.20
  -6   6  -1   95.59    7.80
   6   6   1   96.39    5.40
   8  -6   1  244.78   10.30
   8  -6   1  241.38    8.50
   8  -6   1  262.17   11.40
   8   6   1  251.87   10.00
  -8   6  -1  240.38   11.50
   8   6   1  226.38   10.70
   9  -7  -1   11.30    2.70
   9  -7  -1    8.90    2.40
   9   7  -1    4.90    1.70
   7  -7  -1  132.89    6.80
   7  -7  -1  129.99    5.40
   7  -7  -1  132.19    6.30
  -7  -7   1  134.39    6.60
   7   7  -1  123.09    8.00
   7   7  -1  117.19    5.90
  -7   7   1  127.59    4.40
   7   7  -1  128.39    6.30
  -7   7   1  139.79    7.20
   7   7  -1  122.09    4.80
   7   7  -1  128.49    6.20
   5  -7  -1  124.99    5.80
   5  -7  -1  117.39    5.30
  -5  -7   1  128.89    5.40
  -5  -7   1  120.99    4.70
   5  -7  -1  130.29    4.90
   5   7  -1  115.19    5.20
  -5   7   1  120.89    4.50
   5   7  -1  128.79    4.40
  -5   7   1  115.79    5.50
  -5   7   1  123.39    6.00
   5   7  -1  125.89    5.10
   5   7  -1  130.59    5.40
  -5   7   1  118.19    4.80
   3  -7  -1   96.39    3.50
   3  -7  -1   91.89    4.30
   3  -7  -1   99.89    4.10
  -3  -7   1  102.79    3.40
   3  -7  -1   99.69    3.80
  -3  -7   1  107.19    4.00
  -3  -7   1   95.39    3.80
   3  -7  -1  102.29    4.50
  -3   7   1   97.09    3.80
   3   7  -1   97.39    3.70
  -3   7   1  100.49    4.10
   3   7  -1   98.69    3.90
   3   7  -1   99.39    3.70
   3   7  -1   89.09    3.70
   1  -7  -1  353.16   11.50
  -1   7   1  358.16   11.20
  -1   7   1  360.96   11.20
  -1   7   1  366.36   11.50
  -1  -7  -1  283.17    9.00
   1  -7   1  272.17    8.70
  -1  -7  -1  263.57    8.70
  -1  -7  -1  279.07    9.00
  -1   7  -1  257.07    8.50
   1   7   1  284.27    8.80
  -1   7  -1  269.07    8.80
  -1   7  -1  263.37    8.70
   1   7   1  269.67    9.50
  -1   7  -1  274.87    8.80
   3  -7   1  217.28    7.40
  -3  -7  -1  209.68    7.80
   3  -7   1  208.98    7.80
  -3  -7  -1  201.38    8.10
  -3  -7  -1  204.58    7.40
  -3  -7  -1  200.08    7.30
   3  -7   1  217.18    6.60
   3  -7   1  202.58    7.70
   3  -7   1  217.68    6.50
  -3   7  -1  216.98    7.50
  -3   7  -1  221.68    8.00
  -3   7  -1  217.18    7.70
   3   7   1  222.58    7.70
   3   7   1  229.88    9.10
   3   7   1  210.58    7.80
  -3   7  -1  206.88    7.20
  -3   7  -1  210.58    6.60
   3   7   1  211.58    7.50
   5  -7   1   20.40    2.20
   5  -7   1   21.00    1.40
   5  -7   1   15.60    2.00
  -5  -7  -1   17.10    2.30
   5  -7   1   18.70    1.40
  -5   7  -1   23.10    2.90
   5   7   1   22.30    2.20
   5   7   1   21.20    2.00
  -5   7  -1   18.40    2.00
  -5   7  -1   19.30    1.50
   5   7   1   23.30    2.30
   7  -7   1  157.38    7.20
   7  -7   1  149.39    7.80
  -7  -7  -1  156.08    7.90
   7  -7   1  160.58    5.80
  -7   7  -1  161.88    8.30
   7   7   1  152.78    6.90
   7   7   1  163.28    7.70
   7   7   1  139.19    7.00
   8  -8  -1   16.50    2.80
   8  -8  -1   18.80    2.90
  -8  -8   1   19.50    3.10
   8  -8  -1   17.80    2.10
   8   8  -1   14.60    2.40
   8   8  -1   16.50    2.60
  -8   8   1   19.30    3.20
   8   8  -1   14.60    2.50
  -6  -8   1  136.19    5.90
   6  -8  -1  137.09    6.70
   6  -8  -1  146.39    5.50
  -6  -8   1  121.59    6.00
   6  -8  -1  129.29    5.00
   6  -8  -1  136.59    6.20
  -6   8   1  130.99    6.80
   6   8  -1  139.99    5.80
  -6   8   1  128.09    5.30
   6   8  -1  144.19    6.20
  -6   8   1  130.59    4.90
   6   8  -1  132.39    4.80
   6   8  -1  134.59    6.00
   4  -8  -1  428.16   12.80
  -4  -8   1  435.86   13.50
   4  -8  -1  419.76   13.60
  -4  -8   1  398.66   13.10
   4  -8  -1  433.46   14.20
   4  -8  -1  409.46   14.10
  -4  -8   1  430.66   12.70
   4   8  -1  399.46   14.70
  -4   8   1  416.96   12.90
   4   8  -1  418.26   13.20
   4   8  -1  416.86   12.90
  -4   8   1  427.96   14.10
  -4   8   1  422.66   13.70
  -4   8   1  441.66   14.40
  -4   8   1  409.96   13.10
   4   8  -1  395.56   13.30
   2  -8  -1  256.87    8.90
   2  -8  -1  249.97    7.70
   2  -8  -1  251.17    8.20
   2  -8  -1  251.57    8.50
   2  -8  -1  247.68    8.80
  -2  -8   1  264.07    8.50
  -2  -8   1  250.57    8.10
   2   8  -1  254.77    8.20
   2   8  -1  254.17    8.00
  -2   8   1  253.97    8.30
  -2   8   1  267.47    8.70
  -2   8   1  263.97    8.70
  -2   8   1  254.57    8.90
   2   8  -1  259.87    8.40
  -2   8   1  262.77    9.00
   0  -8  -1   96.89    4.10
   0  -8  -1   92.49    4.00
   0  -8   1   97.59    3.70
   0  -8  -1  107.39    3.50
   0  -8  -1   93.69    3.80
   0  -8   1  102.49    3.70
   0   8   1  101.69    4.60
   0   8   1   97.09    3.90
   0   8  -1   97.09    3.90
   0   8   1  101.99    4.10
   0   8  -1   94.79    3.70
   0   8  -1   90.89    3.50
   0   8   1  100.89    3.50
   0   8  -1   92.09    3.70
   0   8   1  103.29    3.80
   0   8  -1   99.79    3.00
   0   8   1  102.79    4.00
  -2  -8  -1  107.59    4.20
  -2  -8  -1  113.59    4.60
  -2  -8  -1  107.99    4.50
  -2  -8  -1  104.09    4.20
   2  -8   1  105.69    4.50
   2  -8   1  104.19    4.40
   2  -8   1  107.09    4.00
   2  -8   1  110.09    3.70
   2   8   1  105.29    4.50
  -2   8  -1  107.79    3.70
   2   8   1  105.49    4.50
  -2   8  -1  104.69    4.20
  -2   8  -1  113.49    4.70
   2   8   1  106.29    4.10
   2   8   1  101.49    4.20
   2   8   1  112.39    4.60
  -2   8  -1  110.09    4.50
  -2   8  -1  116.79    4.70
   4  -8   1  238.48    8.90
  -4  -8  -1  228.58    8.20
   4  -8   1  227.98    7.20
   4  -8   1  234.88    7.20
   4  -8   1  229.98    8.30
  -4   8  -1  236.78    9.10
   4   8   1  240.98    8.70
  -4   8  -1  223.38    7.30
  -4   8  -1  215.08    7.80
   4   8   1  237.48    8.40
   4   8   1  222.68    8.70
   6  -8   1  139.49    5.20
   6  -8   1  143.89    5.00
   6  -8   1  139.19    6.90
   6  -8   1  146.29    6.40
  -6  -8  -1  140.89    6.90
   6   8   1  129.79    6.10
  -6   8  -1  140.49    7.20
   6   8   1  124.59    7.10
  -6   8  -1  120.79    6.30
  -6   8  -1  126.69    5.40
   7  -9  -1   39.30    2.30
  -7  -9   1   38.20    3.30
   7  -9  -1   40.80    3.30
   7  -9  -1   40.70    3.60
   7  -9  -1   44.80    2.70
  -7  -9   1   43.40    3.10
  -7   9   1   36.90    3.70
   7   9  -1   40.50    3.20
   7   9  -1   43.70    3.10
   7   9  -1   40.90    3.30
  -7   9   1   34.80    2.30
   7   9  -1   39.90    2.10
   7   9  -1   44.00    3.40
   5  -9  -1  284.87    9.30
  -5  -9   1  289.57   10.00
   5  -9  -1  282.37   10.10
   5  -9  -1  275.97    9.10
  -5  -9   1  278.17    9.00
   5  -9  -1  282.27   10.70
  -5   9   1  278.47   10.50
  -5   9   1  289.57   10.90
  -5   9   1  253.67   10.90
  -5   9   1  280.27    9.20
   5   9  -1  268.47    9.80
   5   9  -1  285.37    9.60
   5   9  -1  272.27    9.20
   5   9  -1  275.97    9.80
   3  -9  -1  230.18    8.00
  -3  -9   1  213.08    7.60
  -3  -9   1  221.58    6.90
   3  -9  -1  236.88    7.10
   3  -9  -1  237.48    8.50
  -3  -9   1  234.58    7.80
   3  -9  -1  212.08    8.40
   3  -9  -1  238.68    7.60
   3   9  -1  228.38    7.60
   3   9  -1  228.28    7.80
   3   9  -1  233.18    7.80
  -3   9   1  215.18    7.70
  -3   9   1  230.38    8.60
   3   9  -1  234.38    7.70
  -3   9   1  219.08    7.60
   3   9  -1  238.48    7.60
  -3   9   1  225.38    8.10
   1  -9  -1   28.50    1.70
   1  -9  -1   28.30    2.00
   1  -9  -1   28.30    2.10
  -1  -9   1   32.50    1.80
   1  -9  -1   30.70    1.40
  -1  -9   1   31.90    1.70
   1   9  -1   30.90    1.70
  -1   9   1   32.60    2.00
  -1   9   1   30.60    2.10
   1   9  -1   34.80    1.50
  -1   9   1   31.20    2.00
  -1   9   1   29.50    2.10
  -1   9   1   32.40    1.50
   1   9  -1   29.90    1.70
   1   9  -1   28.30    1.60
  -1   9   1   32.20    1.80
  -1  -9  -1  518.25   15.80
  -1  -9  -1  521.65   16.20
   1  -9   1  515.55   15.90
  -1   9  -1  528.05   15.80
   1   9   1  520.45   16.30
  -1   9  -1  519.05   16.00
  -3  -9  -1   55.19    3.20
   3  -9   1   63.49    2.00
  -3  -9  -1   57.49    3.10
  -3  -9  -1   57.99    3.00
   3  -9   1   62.99    3.40
  -3  -9  -1   60.79    3.40
   3  -9   1   62.79    2.40
   3  -9   1   57.59    3.50
   3  -9   1   60.89    2.90
   3   9   1   59.29    3.40
   3   9   1   67.39    3.30
  -3   9  -1   54.59    2.40
  -3   9  -1   57.39    3.20
  -3   9  -1   56.29    3.10
  -3   9  -1   59.69    3.50
   3   9   1   63.99    3.30
   3   9   1   61.19    3.00
  -3   9  -1   56.89    2.90
   5  -9   1  127.19    4.50
   5  -9   1  127.79    5.70
   5  -9   1  124.59    4.50
   5  -9   1  131.09    6.30
  -5  -9  -1  133.99    6.20
   5   9   1  120.39    5.90
  -5   9  -1  133.29    6.60
   5   9   1  127.09    6.00
   5   9   1  125.49    5.70
  -5   9  -1  121.99    5.90
   7  -9   1   45.70    3.60
   7  -9   1   49.00    4.20
  -7  -9  -1   55.29    7.30
   7  -9   1   48.80    2.80
  -7   9  -1   47.00    4.30
   7   9   1   47.60    3.90
   7   9   1   44.20    3.50
   8 -10  -1  220.38   10.60
   8 -10  -1  231.28    8.50
   8 -10  -1  220.08    9.80
   8 -10  -1  230.88    8.70
  -8 -10   1  241.38   10.40
   8  10  -1  236.38    9.70
  -8  10   1  238.48   11.20
   8  10  -1  240.98   10.20
   8  10  -1  229.38    9.90
   6 -10  -1  319.47   11.90
   6 -10  -1  310.47   10.00
   6 -10  -1  298.27   11.00
   6 -10  -1  286.87    9.40
  -6 -10   1  288.47   10.90
  -6 -10   1  287.37    9.70
   6 -10  -1  306.87    9.90
   6  10  -1  268.27    9.60
   6  10  -1  307.67   10.70
   6  10  -1  298.27   10.90
  -6  10   1  315.47   10.40
  -6  10   1  290.27   10.60
   6  10  -1  277.97   10.70
  -6  10   1  289.57   11.90
   4 -10  -1  200.08    6.90
  -4 -10   1  194.08    7.20
   4 -10  -1  200.78    8.00
   4 -10  -1  202.38    7.50
   4 -10  -1  197.78    6.30
  -4  10   1  193.28    7.00
  -4  10   1  182.48    6.90
   4  10  -1  192.08    7.80
   4  10  -1  203.78    7.10
  -4  10   1  196.68    8.20
  -4  10   1  200.88    8.00
   4  10  -1  196.28    7.20
   4  10  -1  191.28    6.90
   4  10  -1  194.38    7.00
  -2 -10   1  453.25   14.80
   2 -10  -1  495.25   15.80
   2 -10  -1  499.25   15.70
  -2  10   1  463.55   17.40
   2  10  -1  495.05   14.70
  -2  10   1  491.05   15.70
  -2  10   1  492.65   15.70
   2  10  -1  486.15   15.10
  -2  10   1  503.95   15.40
   2  10  -1  483.25   14.90
   0 -10  -1  681.43   20.90
   0 -10   1  630.34   19.60
  -2 -10  -1  176.48    6.40
  -2 -10  -1  174.08    6.90
  -2 -10  -1  192.68    7.00
  -2 -10  -1  184.68    6.50
   2 -10   1  170.48    6.70
   2 -10   1  182.08    6.10
   2  10   1  176.48    6.40
   2  10   1  188.18    6.90
   2  10   1  179.38    7.00
   2  10   1  167.28    6.50
  -2  10  -1  189.68    7.00
  -2  10  -1  175.88    6.60
  -2  10  -1  189.08    7.10
  -2  10  -1  174.58    5.90
  -2  10  -1  192.08    6.90
   2  10   1  187.08    6.70
   4 -10   1  317.77   11.50
  -4 -10  -1  301.87   10.60
   4 -10   1  324.77   10.70
   4 -10   1  313.47    9.30
   4 -10   1  316.17    9.70
  -4 -10  -1  320.97   11.40
  -4  10  -1  308.87    9.80
  -4  10  -1  314.67   11.30
   4  10   1  314.47   11.40
   4  10   1  326.87   11.30
  -4  10  -1  324.87   11.80
   4  10   1  305.97   10.90
   6 -10   1  161.08    7.10
   6 -10   1  158.78    5.60
   6 -10   1  165.18    5.70
  -6 -10  -1  167.18    7.70
   6 -10   1  159.88    7.80
  -6  10  -1  141.39    7.20
   6  10   1  164.98    7.60
   6  10   1  174.58    7.40
  -6  10  -1  169.38    8.30
   7 -11  -1   98.19    4.10
   7 -11  -1  102.49    4.60
   7 -11  -1   99.59    5.50
  -7 -11   1  102.09    5.60
   7 -11  -1   99.89    4.40
   7 -11  -1  100.19    6.10
   7  11  -1   97.99    5.20
  -7  11   1  112.69    6.60
   7  11  -1  102.79    5.50
   7  11  -1   88.59    5.20
   5 -11  -1   25.40    1.40
   5 -11  -1   26.60    1.60
   5 -11  -1   27.70    2.40
  -5 -11   1   25.90    1.60
  -5 -11   1   25.10    2.30
   5 -11  -1   27.30    1.90
   5 -11  -1   27.60    2.70
   5  11  -1   27.10    2.20
  -5  11   1   28.30    2.70
  -5  11   1   25.60    2.00
   5  11  -1   26.10    2.10
   5  11  -1   24.30    2.20
  -5  11   1   26.70    2.80
  -3 -11   1   86.69    3.70
   3 -11  -1   79.69    2.80
   3 -11  -1   79.59    3.50
   3 -11  -1   75.99    3.80
   3 -11  -1   80.19    4.30
   3  11  -1   78.39    3.50
  -3  11   1   85.29    4.50
  -3  11   1   82.79    4.10
   3  11  -1   78.89    3.90
   3  11  -1   79.29    3.70
   3  11  -1   83.89    3.70
  -3  11   1   86.39    5.00
  -3  11   1   86.59    4.10
   1 -11  -1  470.35   14.90
   1 -11  -1  451.15   15.00
  -1 -11   1  447.86   14.30
  -1 -11   1  479.45   14.20
   1  11  -1  462.85   14.10
  -1  11   1  440.06   14.90
   1  11  -1  466.95   14.20
  -1  11   1  463.85   14.70
  -1  11   1  470.25   15.00
   1 -11   1   24.80    1.90
  -1 -11  -1   29.20    1.70
  -1 -11  -1   24.20    1.70
  -1 -11  -1   23.60    2.00
   1 -11   1   28.40    2.00
  -1 -11  -1   25.60    2.00
   1  11   1   24.70    2.00
  -1  11  -1   25.40    1.60
   1  11   1   23.50    1.80
  -1  11  -1   28.60    2.00
  -1  11  -1   29.20    1.90
   1  11   1   32.40    2.10
   1  11   1   27.10    2.10
   1  11   1   27.10    1.70
  -3 -11  -1  233.38    8.80
  -3 -11  -1  230.68   10.00
   3 -11   1  250.27    8.20
   3 -11   1  242.18    7.50
   3  11   1  240.48    8.60
   3  11   1  232.78    8.90
  -3  11  -1  239.88    9.10
   3  11   1  235.28    8.70
  -3  11  -1  218.58    7.60
  -3  11  -1  228.58    8.70
   5 -11   1  174.38    7.90
   5 -11   1  176.18    7.10
  -5 -11  -1  187.58    7.90
   5 -11   1  182.28    5.80
   5 -11   1  177.38    5.90
   5  11   1  160.68    7.70
  -5  11  -1  172.78    6.00
  -5  11  -1  175.68    7.70
   5  11   1  181.18    7.70
  -5  11  -1  179.38    8.20
   5  11   1  184.18    7.50
   7 -11   1   28.70    3.40
  -7 -11  -1   19.00    4.40
   7 -11   1   24.10    3.50
   7  11   1   20.70    2.80
   7  11   1   19.30    2.90
   6 -12  -1   29.00    2.10
  -6 -12   1   34.30    2.90
   6 -12  -1   29.20    1.60
   6 -12  -1   28.10    1.80
   6 -12  -1   26.40    2.90
  -6 -12   1   33.60    1.90
   6 -12  -1   29.30    2.70
  -6  12   1   34.40    4.20
   6  12  -1   27.00    2.50
  -6  12   1   30.60    3.40
   6  12  -1   29.10    2.70
   4 -12  -1  239.48    7.20
   4 -12  -1  241.68    9.50
  -4 -12   1  238.28    8.50
   4 -12  -1  231.18    8.70
   4 -12  -1  237.68    8.10
   4  12  -1  230.88    8.40
  -4  12   1  225.18    9.30
  -4  12   1  234.78    9.10
  -4  12   1  254.47    9.80
   4  12  -1  238.78    8.40
  -4  12   1  228.28    8.30
  -2 -12   1  582.44   17.50
   2 -12  -1  567.94   18.40
  -2  12   1  571.54   18.50
   2  12  -1  582.04   17.50
  -2  12   1  569.24   18.20
   2  12  -1  558.24   17.60
   2  12  -1  573.94   17.70
  -2  12   1  600.34   18.30
  -2  12   1  578.44   18.50
  -2  12   1  555.94   17.60
   0 -12  -1   61.19    3.30
   0 -12   1   60.79    3.00
   0 -12  -1   60.89    2.60
   0 -12   1   55.39    3.00
   0  12  -1   58.09    3.00
   0  12   1   57.69    2.60
   0  12   1   57.59    3.10
   0  12  -1   56.09    2.70
   0  12  -1   59.49    2.00
   0  12  -1   60.19    2.90
   0  12   1   60.69    3.20
   0  12  -1   61.49    3.10
   0  12  -1   60.79    2.90
   0  12   1   54.89    3.00
   0  12   1   59.19    3.40
   0  12   1   60.99    3.30
  -2 -12  -1  248.88    8.80
  -2 -12  -1  263.37    9.40
  -2 -12  -1  267.27    8.90
  -2  12  -1  264.27    9.50
   2  12   1  262.17    9.20
  -2  12  -1  252.57    8.40
   2  12   1  261.27    9.30
  -2  12  -1  266.97    9.40
   2  12   1  253.27    9.50
   2  12   1  251.77    8.70
  -2  12  -1  260.57    9.10
  -4 -12  -1  290.97   10.70
   4 -12   1  291.37    8.90
   4 -12   1  293.47   10.80
   4 -12   1  290.07    9.80
  -4 -12  -1  268.37    9.80
   4  12   1  277.47   10.20
  -4  12  -1  285.87   10.60
   4  12   1  274.17   10.50
  -4  12  -1  267.47    9.00
   6 -12   1   47.30    2.10
   6 -12   1   48.50    2.20
   6 -12   1   45.10    3.90
   6 -12   1   39.90    2.30
  -6 -12  -1   46.00    3.90
   6  12   1   46.20    3.70
   6  12   1   50.29    3.60
  -6  12  -1   44.60    4.00
   7 -13  -1  269.67    9.50
   7 -13  -1  266.57   11.70
   7 -13  -1  282.37    8.90
   7  13  -1  279.67   10.90
   7  13  -1  246.68   10.30
  -7  13   1  277.57   12.20
   5 -13  -1   66.59    2.70
   5 -13  -1   63.49    3.30
   5 -13  -1   66.49    2.50
  -5 -13   1   68.99    3.90
   5 -13  -1   68.29    4.50
   5 -13  -1   70.19    4.00
   5  13  -1   66.69    3.90
   5  13  -1   64.39    3.70
   5  13  -1   69.09    3.70
  -5  13   1   70.09    4.50
  -5  13   1   63.99    4.60
  -5  13   1   75.39    4.50
   3 -13  -1   58.89    3.00
   3 -13  -1   59.19    3.80
  -3 -13   1   63.39    3.20
  -3  13   1   63.59    3.90
   3  13  -1   61.29    3.30
  -3  13   1   61.59    3.20
  -3  13   1   63.69    3.90
   3  13  -1   58.49    3.10
   3  13  -1   52.99    2.80
  -3  13   1   62.29    3.70
   3  13  -1   55.79    3.00
  -1 -13   1  728.73   23.60
   1 -13  -1  819.42   24.40
  -1 -13   1  784.32   23.50
   1  13  -1  799.12   24.00
  -1  13   1  742.73   24.10
  -1  13   1  825.12   24.20
  -1  13   1  801.12   24.50
   1  13  -1  796.92   23.60
   1 -13   1  265.27    9.10
  -1 -13  -1  267.17    9.50
  -1  13  -1  260.77    9.00
   1  13   1  258.67    8.60
  -1  13  -1  244.08    9.10
  -1  13  -1  260.87    9.00
   1  13   1  260.07    9.20
   1  13   1  256.87    9.60
  -1  13  -1  254.77    8.60
   1  13   1  268.17    9.40
  -1  13  -1  254.87    9.20
  -3 -13  -1  283.87   10.50
  -3 -13  -1  277.67    9.90
   3 -13   1  295.37   10.50
   3  13   1  277.47   10.50
  -3  13  -1  268.77   10.30
  -3  13  -1  289.87   10.70
  -3  13  -1  258.67    9.10
   3  13   1  293.97   10.20
   3  13   1  287.27   10.30
  -5 -13  -1  220.78    9.20
   5 -13   1  226.18    9.50
   5 -13   1  223.08    7.20
   5 -13   1  236.38    8.50
  -5  13  -1  213.18    7.30
  -5  13  -1  210.68    9.10
   5  13   1  217.08    8.80
   5  13   1  204.88    8.90
  -5  13  -1  216.18    9.70
   6 -14  -1  120.79    4.10
  -6 -14   1  116.29    5.90
   6 -14  -1  126.49    6.90
   6 -14  -1  117.49    5.00
   6 -14  -1  118.59    3.80
  -6  14   1  110.09    6.70
   6  14  -1  110.09    5.70
  -6  14   1  109.79    6.20
   6  14  -1  121.09    5.70
  -4 -14   1   61.99    3.60
   4 -14  -1   67.49    3.70
   4 -14  -1   66.89    3.40
   4  14  -1   66.59    3.60
  -4  14   1   69.79    4.50
  -4  14   1   65.19    4.30
   4  14  -1   65.99    3.80
   4  14  -1   69.49    3.60
   2 -14  -1  295.67   10.80
   2 -14  -1  289.37    8.60
  -2 -14   1  292.57    9.90
  -2  14   1  314.87   11.00
   2  14  -1  279.17    9.30
  -2  14   1  293.77   10.90
   2  14  -1  290.07    9.90
  -2  14   1  283.67   10.50
   2  14  -1  298.37    9.90
   0 -14   1  131.49    5.40
   0 -14  -1  137.29    4.80
   0 -14  -1  138.19    5.90
   0  14   1  135.89    5.70
   0  14   1  131.79    5.80
   0  14  -1  133.49    6.40
   0  14  -1  124.69    5.30
   0  14  -1  129.39    5.30
   0  14  -1  130.89    5.40
   0  14   1  124.39    5.90
   0  14  -1  129.09    5.20
   0  14   1  127.99    4.80
  -2 -14  -1  211.38    8.10
   2 -14   1  206.38    8.00
  -2 -14  -1  189.28    7.20
   2  14   1  202.38    7.90
   2  14   1  210.88    7.50
  -2  14  -1  212.08    7.90
  -2  14  -1  205.58    8.00
   2  14   1  211.58    8.10
  -2  14  -1  192.98    7.10
   2  14   1  202.98    8.30
  -4 -14  -1  110.59    5.40
   4 -14   1  124.89    6.20
  -4 -14  -1  124.79    6.10
   4 -14   1  129.49    5.20
   4  14   1  123.29    5.90
  -4  14  -1  120.49    6.00
  -4  14  -1  132.49    6.60
   4  14   1  114.99    6.10
   4  14   1  122.59    5.80
  -4  14  -1  118.09    4.70
  -6 -14  -1    3.90    1.70
   6 -14   1    3.30    1.50
   6 -14   1    1.60    1.80
   6  14   1    1.20    1.10
   6  14   1    3.30    1.60
   5 -15  -1  266.87    9.20
  -5 -15   1  265.37    9.90
   5 -15  -1  264.67    9.90
  -5  15   1  265.27   10.70
   5  15  -1  253.17    9.90
  -5  15   1  252.87   11.10
   5  15  -1  263.27    9.80
  -5  15   1  257.27   10.80
   3 -15  -1  397.96   13.40
   3 -15  -1  432.76   14.80
   3  15  -1  415.36   13.60
  -3  15   1  409.76   14.80
   3  15  -1  386.56   13.70
   3  15  -1  393.26   13.10
  -3  15   1  464.65   15.80
  -3  15   1  424.66   14.50
   3  15  -1  415.96   13.60
   1 -15  -1   52.19    3.40
  -1 -15   1   48.90    2.80
  -1  15   1   51.19    3.40
   1  15  -1   50.19    2.90
  -1  15   1   47.60    3.30
  -1  15   1   47.00    2.20
   1  15  -1   49.70    2.20
   1  15  -1   48.30    3.00
  -1  15   1   52.09    3.30
   1  15  -1   49.99    2.90
   1  15  -1   47.80    2.90
  -1 -15  -1  217.78    8.40
   1 -15   1  227.08    8.20
   1  15   1  211.78    8.40
  -1  15  -1  201.08    8.10
  -1  15  -1  221.18    8.30
   1  15   1  216.88    8.30
  -1  15  -1  217.28    8.10
  -1  15  -1  210.58    7.60
  -3 -15  -1  336.37   11.10
  -3  15  -1  322.57   11.80
   3  15   1  344.77   11.80
  -3  15  -1  330.27   12.10
  -3  15  -1  278.27   11.30
   3  15   1  304.57   12.00
  -5 -15  -1   44.40    3.70
   5 -15   1   52.09    3.20
   5 -15   1   51.09    4.00
   5  15   1   48.20    3.60
   5  15   1   48.20    3.70
  -5  15  -1   56.69    4.40
   6 -16  -1    1.40    0.90
   6 -16  -1    2.50    1.30
   6 -16  -1    1.20    1.20
  -6 -16   1    2.20    1.30
   6  16  -1    1.40    1.10
   6  16  -1    1.90    1.20
  -6  16   1    1.30    1.50
  -4 -16   1    4.70    1.30
   4 -16  -1    5.20    1.10
   4 -16  -1    4.80    1.60
  -4  16   1    4.20    1.50
  -4  16   1    3.90    1.40
   4  16  -1    5.20    1.20
   4  16  -1    6.10    1.40
   4  16  -1    5.60    1.30
  -4  16   1    6.60    1.70
  -2 -16   1   36.90    2.60
   2 -16  -1   40.10    3.10
  -2  16   1   34.30    3.00
   2  16  -1   39.10    2.70
  -2  16   1   37.70    3.00
  -2  16   1   37.30    3.10
   2  16  -1   37.60    2.50
   2  16  -1   32.60    2.00
   2  16  -1   41.40    2.70
   0 -16  -1    1.80    1.00
   0 -16   1    1.10    0.70
   0  16   1    0.20    0.70
   0  16   1    1.70    0.60
   0  16  -1    1.10    0.70
   0  16   1    2.00    1.10
   0  16  -1    1.50    0.80
   0  16   1    2.00    1.10
   0  16  -1    1.70    0.80
   2 -16   1   43.20    3.10
  -2  16  -1   39.60    2.60
  -2  16  -1   43.90    3.10
  -2  16  -1   44.10    3.20
   2  16   1   41.50    3.30
   2  16   1   53.59    4.70
   2  16   1   40.80    3.10
  -2  16  -1   46.30    3.20
  -4 -16  -1   31.40    2.30
  -4 -16  -1   31.90    3.00
   4  16   1   34.10    3.50
  -4  16  -1   36.40    5.70
   4  16   1   30.70    2.90
   4  16   1   28.00    2.70
  -4  16  -1   29.50    3.00
   5 -17  -1  352.06   13.80
   5 -17  -1  333.17   13.00
  -5 -17   1  343.47   12.50
  -5  17   1  371.26   14.20
   5  17  -1  350.26   12.50
   5  17  -1  335.07   12.50
  -5  17   1  350.16   13.50
  -3 -17   1  114.29    5.20
   3 -17  -1  115.19    6.00
  -3  17   1  111.89    6.10
   3  17  -1  106.89    5.10
  -3  17   1  110.29    6.00
  -3  17   1  126.39    6.10
   3  17  -1  120.69    5.40
  -1 -17   1   17.70    2.20
   1 -17  -1   13.00    2.10
  -1  17   1   13.20    2.30
  -1  17   1   10.10    1.80
   1  17  -1   13.90    1.10
   1  17  -1   15.90    2.00
   1  17  -1   12.00    1.70
   1  17  -1   13.20    1.90
   1 -17   1  379.26   12.60
   1  17   1  344.27   13.20
  -1  17  -1  393.26   12.80
  -1  17  -1  366.76   12.70
  -1  17  -1  360.96   12.80
   1  17   1  353.86   12.80
   1  17   1  334.57   11.70
   3 -17   1  150.38    7.50
  -3 -17  -1  150.28    6.90
   3  17   1  131.69    6.60
  -3  17  -1  150.68    6.90
  -3  17  -1  143.09    6.80
   3  17   1  144.99    7.10
   3  17   1  149.79    6.80
  -3  17  -1  150.68    7.10
  -4 -18   1  105.29    5.20
   4 -18  -1   96.79    5.90
  -4  18   1  114.39    6.10
   4  18  -1  100.79    5.20
   4  18  -1  103.89    5.10
  -4  18   1   97.69    6.00
   2 -18  -1  118.99    6.10
  -2 -18   1  116.29    5.30
  -2  18   1  104.69    6.00
   2  18  -1  113.99    5.60
   2  18  -1  117.59    5.30
  -2  18   1  120.59    6.20
  -2  18   1  129.49    6.20
   2  18  -1  119.49    5.50
   2  18  -1  122.29    5.80
   0 -18  -1   61.89    4.10
   0 -18   1   69.59    3.80
   0  18   1   69.29    4.20
   0  18  -1   67.49    3.80
   0  18  -1   67.59    3.90
   0  18   1   61.49    3.00
   0  18   1   66.29    4.10
   0  18  -1   68.09    4.00
   0  18   1   61.89    4.20
  -2 -18  -1   93.79    5.20
   2 -18   1   94.49    5.00
   2  18   1   91.69    5.10
  -2  18  -1   91.59    5.10
   2  18   1   99.99    5.20
  -2  18  -1   96.89    5.20
  -2  18  -1   85.69    5.00
   4 -18   1  108.49    6.10
  -4  18  -1  114.19    6.20
   4  18   1  107.39    5.80
   4  18   1   94.89    5.50
  -4  18  -1  115.89    6.40
  -3 -19   1   30.60    2.70
   3 -19  -1   44.90    3.70
   3  19  -1   35.20    2.80
  -3  19   1   33.30    3.30
  -3  19   1   42.40    3.50
   3  19  -1   36.20    2.90
   1 -19  -1  215.68    9.10
  -1 -19   1  213.28    8.40
   1  19  -1  220.68    8.50
  -1  19   1  229.88    9.30
  -1  19   1  233.98    9.40
   1  19  -1  218.68    8.80
  -1 -19  -1   59.49    4.10
   1 -19   1   60.49    3.80
  -1  19  -1   60.39    3.80
   1  19   1   57.69    4.00
  -1  19  -1   59.99    4.00
  -1  19  -1   60.89    3.90
   1  19   1   55.89    3.90
   3 -19   1   45.40    3.50
  -3 -19  -1   30.10    3.10
   3  19   1   29.70    3.00
   3  19   1   38.70    3.30
  -3  19  -1   36.20    3.30
  -3  19  -1   35.80    3.30
   2 -20  -1   62.59    4.40
   2  20  -1   65.99    4.00
  -2  20   1   54.69    4.20
   0 -20  -1   25.30    3.30
   0 -20   1   23.00    2.40
   0  20  -1   21.00    2.30
   0  20  -1   21.50    2.80
   0  20   1   22.30    3.00
   0  20   1   19.90    2.80
  -2 -20  -1   41.60    3.60
   2 -20   1   45.50    3.90
   2  20   1   42.50    3.50
  -2  20  -1   48.70    3.60
   2  20   1   38.70    3.40
  -2  20  -1   44.00    3.60
   8   0  -2  483.25   16.50
   8   0  -2  458.55   19.00
   8   0  -2  483.65   16.10
  -8   0   2  485.35   17.40
   6   0  -2  625.04   19.30
  -6   0   2  581.54   18.80
  -6   0   2  599.34   20.30
   6   0  -2  564.84   18.90
  -6   0   2  615.94   18.40
  -4   0   2  972.20   48.50
  -4   0   2  990.10   36.10
   4   0  -2  968.30   35.50
   4   0  -2 1030.20   50.59
  -4   0   2 1029.90   36.60
   4   0  -2  983.20   47.90
   4   0  -2  977.00   36.60
  -4   0   2 1054.49   50.59
   2   0  -2 1040.40   33.70
  -2   0   2 1051.59   33.80
   2   0  -2 1051.59   41.30
  -2   0   2 1024.70   33.80
  -2   0   2 1077.49   41.60
   2   0  -2 1127.99   41.10
   2   0  -2 1059.19   33.70
  -2   0   2 1046.20   41.20
   0   0   2 9983.80  287.97
   0   0  -2 9999.00  288.47
   0   0  -2 9896.61  287.47
   0   0   2 9797.62  287.67
   2   0   2 2155.38   68.79
  -2   0  -2 2195.28   82.89
   2   0   2 2126.39   82.99
   2   0   2 2124.19   68.09
  -2   0  -2 2158.18   68.49
   2   0   2 2135.39   82.09
  -2   0  -2 2224.88   83.99
  -2   0  -2 2213.68   68.69
   4   0   2  377.76   12.00
   4   0   2  385.76   11.60
   4   0   2  379.06   11.60
  -4   0  -2  367.76   12.20
  -4   0  -2  370.56   12.90
  -4   0  -2  365.66   12.50
   4   0   2  378.76   12.70
   4   0   2  351.66   12.50
   4   0   2  393.26   12.40
   6   0   2  661.83   21.60
   6   0   2  607.94   21.80
   6   0   2  655.33   19.80
  -6   0  -2  663.93   22.10
   6   0   2  633.64   19.10
   8   0   2  201.08    7.70
  -8   0  -2  170.68    9.40
   8   0   2  195.28    9.60
   9  -1  -2   87.39    5.30
   9  -1  -2   88.49    4.90
   9  -1  -2   81.99    5.60
  -9   1   2   85.99    5.80
   9   1  -2   86.39    5.30
   9   1  -2   89.49    5.00
   9   1  -2   89.79    5.70
   7  -1  -2  246.58    9.60
   7  -1  -2  245.68    8.80
  -7  -1   2  234.78    9.60
   7  -1  -2  232.38    9.00
   7  -1  -2  232.28    9.90
   7   1  -2  237.38    9.00
   7   1  -2  237.18    8.80
   7   1  -2  215.48    8.90
   7   1  -2  228.08    9.30
  -7   1   2  237.28    9.70
  -5  -1   2   63.79    3.30
   5  -1  -2   58.09    3.20
  -5  -1   2   55.39    2.90
   5  -1  -2   57.89    3.10
   5  -1  -2   61.29    3.00
   5  -1  -2   59.49    3.50
  -5  -1   2   62.99    2.80
  -5   1   2   58.09    3.10
  -5   1   2   62.09    2.90
   5   1  -2   61.49    3.20
  -5   1   2   56.99    2.90
   5   1  -2   58.99    3.00
   5   1  -2   61.29    3.20
   5   1  -2   65.39    3.40
  -5   1   2   60.69    3.40
  -3  -1   2 1346.07   44.30
  -3  -1   2 1383.86   54.79
   3  -1  -2 1410.46   56.99
   3  -1  -2 1393.06   45.40
  -3  -1   2 1343.37   44.30
  -3  -1   2 1320.07   53.59
  -3   1   2 1434.16   58.19
   3   1  -2 1374.56   44.00
   3   1  -2 1338.17   53.29
   3   1  -2 1480.05   56.09
  -3   1   2 1383.06   45.80
   3   1  -2 1439.66   45.00
  -3   1   2 1394.16   45.80
  -3   1   2 1400.06   57.79
  -1  -1   2  632.14   20.40
  -1  -1   2  636.64   24.40
   1  -1  -2  660.13   22.30
  -1  -1   2  658.93   20.50
   1  -1  -2  662.73   22.10
   1  -1  -2  649.43   28.10
   1  -1  -2  665.43   29.20
  -1  -1   2  662.93   24.60
  -1   1   2  658.23   22.20
   1   1  -2  652.53   24.90
   1   1  -2  658.23   20.30
   1   1  -2  617.24   20.50
  -1   1   2  673.03   28.90
   1   1  -2  619.44   23.80
  -1   1   2  655.13   28.40
  -1   1   2  686.63   22.30
  -1  -1  -2  365.86   15.80
  -1  -1  -2  375.46   15.70
  -1  -1  -2  383.76   23.70
   1  -1   2  325.07   21.20
   1  -1   2  380.46   15.30
   1  -1   2  374.86   22.00
   1  -1   2  361.76   15.30
  -1  -1  -2  383.46   23.20
  -1   1  -2  369.06   15.10
   1   1   2  394.66   24.00
  -1   1  -2  376.26   15.40
  -1   1  -2  381.66   22.70
   1   1   2  371.76   15.70
   1   1   2  380.06   23.30
  -1   1  -2  354.46   21.40
   1   1   2  350.86   15.60
  -3  -1  -2  366.16   11.70
   3  -1   2  352.16   11.70
  -3  -1  -2  358.96   11.40
   3  -1   2  353.76   11.70
   3  -1   2  353.46   11.40
  -3   1  -2  363.56   11.40
   3   1   2  347.57   11.20
   3   1   2  361.96   12.00
  -3   1  -2  356.56   11.60
   3   1   2  346.47   11.70
  -3   1  -2  380.76   12.00
   3   1   2  347.67   11.70
   5  -1   2  200.78    6.80
   5  -1   2  206.38    7.80
   5  -1   2  198.18    8.20
  -5  -1  -2  209.38    8.50
  -5  -1  -2  191.98    8.20
   5  -1   2  195.98    6.80
   5   1   2  207.08    7.80
   5   1   2  192.88    8.10
   5   1   2  201.48    6.70
   5   1   2  196.28    7.10
  -5   1  -2  200.08    8.40
  -5   1  -2  192.38    7.80
   7  -1   2   24.40    3.30
   7  -1   2   27.70    2.10
   7  -1   2   20.90    1.50
   7  -1   2   20.10    2.70
  -7  -1  -2   30.90    4.00
   7   1   2   25.40    1.60
   7   1   2   22.60    2.90
  -7   1  -2   26.60    3.70
   7   1   2   22.90    3.10
   7   1   2   23.40    2.10
   8  -2  -2  169.78    8.10
   8  -2  -2  166.08    7.00
  -8  -2   2  164.88    8.00
   8  -2  -2  164.48    7.50
  -8   2   2  172.48    8.30
   8   2  -2  167.18    7.50
   8   2  -2  177.28    8.00
   8   2  -2  166.38    7.40
  -6  -2   2  238.98    8.20
   6  -2  -2  206.08   10.90
  -6  -2   2  261.87    9.30
   6  -2  -2  243.68    9.30
   6  -2  -2  237.48    8.50
   6  -2  -2  240.48    8.80
  -6   2   2  243.78    9.40
   6   2  -2  251.87    8.70
  -6   2   2  229.18    8.80
  -6   2   2  240.58    8.50
   6   2  -2  248.58    8.70
   6   2  -2  235.78    8.80
   6   2  -2  235.28    9.00
   4  -2  -2  327.07   10.50
  -4  -2   2  314.77    9.60
   4  -2  -2  311.67   10.20
  -4  -2   2  311.37    9.90
  -4   2   2  311.37   10.00
  -4   2   2  308.87   10.30
  -4   2   2  314.87   10.60
  -4   2   2  313.47   10.00
   2  -2  -2 1435.26   56.29
  -2  -2   2 1401.76   47.80
   2  -2  -2 1437.16   55.49
   2  -2  -2 1460.55   45.70
   2  -2  -2 1424.86   45.80
  -2  -2   2 1414.96   42.60
  -2  -2   2 1408.16   42.70
  -2  -2   2 1427.16   48.30
   2   2  -2 1383.26   42.40
  -2   2   2 1425.26   45.60
  -2   2   2 1458.95   46.00
  -2   2   2 1412.66   54.89
   2   2  -2 1451.05   48.00
  -2   2   2 1453.35   56.29
   0  -2   2 1369.56   40.90
   0  -2  -2 1347.57   43.30
   0  -2   2 1345.87   40.90
   0  -2  -2 1395.96   53.29
   0  -2   2 1350.36   46.70
   0  -2  -2 1349.66   42.90
   0  -2   2 1354.56   46.50
   0  -2  -2 1361.56   51.99
   0   2  -2 1351.06   46.40
   0   2   2 1397.16   43.20
   0   2  -2 1354.46   41.00
   0   2   2 1385.66   52.79
   0   2   2 1444.26   43.50
   0   2  -2 1347.27   46.70
   0   2  -2 1331.57   40.80
   0   2   2 1305.27   51.79
   2  -2   2   70.29    2.90
  -2  -2  -2   71.29    3.00
  -2  -2  -2   75.09    3.00
  -2  -2  -2   75.79    3.30
   2  -2   2   66.89    3.10
   2  -2   2   68.59    3.10
   2  -2   2   71.99    2.40
   2  -2   2   71.89    2.80
   2  -2   2   68.69    2.90
  -2  -2  -2   76.79    3.40
   2   2   2   72.39    3.30
   2   2   2   73.09    3.00
   2   2   2   68.09    2.70
  -2   2  -2   72.09    3.30
  -2   2  -2   71.59    3.10
   2   2   2   68.49    3.00
   2   2   2   71.89    3.20
  -2   2  -2   74.99    3.00
  -4  -2  -2  258.07    9.50
  -4  -2  -2  249.18    8.80
  -4  -2  -2  262.77    8.90
  -4  -2  -2  242.18    9.00
   4  -2   2  255.17    8.20
   4  -2   2  258.97    8.90
   4  -2   2  254.07    8.00
   4  -2   2  243.98    8.40
   4  -2   2  253.17    9.30
   4  -2   2  244.88    9.10
   4   2   2  264.87    9.40
   4   2   2  252.97    8.60
  -4   2  -2  253.97    9.00
  -4   2  -2  243.48    8.80
   4   2   2  238.38    9.10
  -4   2  -2  261.77    9.60
   4   2   2  249.38    8.90
   6  -2   2  194.08    6.80
  -6  -2  -2  195.38    8.70
   6  -2   2  185.48    6.50
   6  -2   2  193.68    8.40
   6   2   2  191.48    8.40
   6   2   2  185.38    7.10
   6   2   2  187.48    7.90
  -6   2  -2  171.38    7.80
   6   2   2  187.08    6.40
  -6   2  -2  188.48    9.30
   8  -2   2   86.89    7.40
   8  -2   2   72.19    3.70
   8  -2   2   74.49    5.80
  -8  -2  -2   65.99    5.40
   8   2   2   68.59    4.10
   8   2   2   63.99    5.10
   8   2   2   66.39    4.70
  -9  -3   2  154.68    8.00
   9  -3  -2  140.69    7.20
   9  -3  -2  147.49    7.90
   9  -3  -2  147.69    6.70
   9   3  -2  153.98    7.40
   9   3  -2  145.39    7.70
   9   3  -2  155.88    7.20
  -9   3   2  146.29    8.10
   7  -3  -2  527.45   17.60
  -7  -3   2  467.35   15.90
   7  -3  -2  512.55   16.40
   7  -3  -2  501.65   16.90
  -7  -3   2  517.65   17.40
   7   3  -2  492.05   16.60
   7   3  -2  521.15   17.20
  -7   3   2  510.75   17.70
   7   3  -2  529.65   16.80
  -5  -3   2   34.40    2.10
  -5  -3   2   35.10    1.90
   5  -3  -2   36.60    2.20
   5  -3  -2   34.40    2.40
  -5  -3   2   35.10    2.30
   5  -3  -2   33.50    2.30
   5  -3  -2   35.50    2.50
   5   3  -2   35.30    2.20
  -5   3   2   34.60    2.50
   5   3  -2   36.10    2.30
  -5   3   2   33.90    2.30
  -5   3   2   32.30    2.30
   5   3  -2   36.00    2.30
  -5   3   2   35.30    2.10
  -5   3   2   33.10    1.30
   3  -3  -2 1365.06   57.89
  -3  -3   2 1231.88   54.19
  -3  -3   2 1293.37   41.70
   3  -3  -2 1362.56   45.40
  -3  -3   2 1310.47   42.40
  -3  -3   2 1281.77   49.80
   3  -3  -2 1341.27   58.89
   3  -3  -2 1328.17   45.20
   3   3  -2 1322.87   41.60
   3   3  -2 1319.57   49.70
  -3   3   2 1337.67   59.39
  -3   3   2 1314.57   45.40
   3   3  -2 1395.36   56.69
   3   3  -2 1388.96   44.90
  -3   3   2 1365.06   45.90
  -3   3   2 1305.37   58.79
   1  -3  -2 1432.56   45.30
   1  -3  -2 1464.75   54.99
   1  -3  -2 1349.77   55.39
   1  -3  -2 1435.16   45.50
  -1   3   2 1401.46   55.09
  -1   3   2 1370.96   55.19
  -1   3   2 1401.66   45.40
  -1   3   2 1418.66   45.30
  -1  -3  -2   29.30    1.70
  -1  -3  -2   28.30    1.70
   1  -3   2   29.40    1.40
   1  -3   2   31.20    1.60
  -1  -3  -2   31.30    1.60
   1  -3   2   29.30    1.60
   1  -3   2   31.40    1.40
  -1  -3  -2   31.70    1.90
   1   3   2   30.40    1.60
  -1   3  -2   31.10    1.60
  -1   3  -2   28.70    1.50
  -1   3  -2   30.80    1.70
   1   3   2   34.50    1.90
   1   3   2   31.00    1.70
   1   3   2   32.60    1.50
   1   3   2   30.80    1.80
  -1   3  -2   33.00    1.40
  -3  -3  -2  924.31   38.30
   3  -3   2 1013.90   39.20
  -3  -3  -2 1043.40   54.89
  -3  -3  -2  962.70   54.69
   3  -3   2 1017.40   38.00
   3  -3   2 1027.70   54.69
   3  -3   2  998.30   52.29
  -3  -3  -2 1039.90   39.10
  -3   3  -2 1088.69   55.29
  -3   3  -2 1040.40   38.70
   3   3   2  972.60   54.09
   3   3   2 1024.80   39.50
  -3   3  -2 1099.69   39.40
  -3   3  -2 1026.40   53.39
   3   3   2  985.00   54.19
   3   3   2 1015.10   38.90
   5  -3   2   94.69    4.70
   5  -3   2   94.49    3.90
  -5  -3  -2   92.29    5.10
  -5  -3  -2   87.49    4.70
   5  -3   2   89.39    4.10
   5  -3   2  104.79    5.20
   5  -3   2   97.89    3.80
  -5   3  -2   96.49    4.80
   5   3   2   97.99    4.80
   5   3   2   96.89    5.00
   5   3   2  100.29    3.80
  -5   3  -2  101.59    5.40
  -7  -3  -2    1.30    1.20
   7  -3   2    0.70    1.10
   7  -3   2    2.20    1.20
   7  -3   2    1.10    0.70
   7   3   2    1.30    0.60
   7   3   2    1.70    1.90
   7   3   2    2.00    1.00
   7   3   2    1.10    1.10
  -7   3  -2   -0.20    0.90
  -8  -4   2   27.60    3.50
   8  -4  -2   28.80    2.80
   8  -4  -2   29.40    2.40
   8  -4  -2   29.30    3.10
   8   4  -2   23.30    2.80
   8   4  -2   26.80    2.50
   8   4  -2   24.00    2.70
  -8   4   2   28.10    4.20
   6  -4  -2  611.24   18.90
   6  -4  -2  557.84   19.10
  -6  -4   2  589.84   17.90
  -6  -4   2  603.24   19.10
   6  -4  -2  606.14   19.50
   6   4  -2  592.64   18.70
  -6   4   2  595.64   16.80
   6   4  -2  609.74   18.50
  -6   4   2  594.54   19.60
  -6   4   2  575.34   19.00
  -6   4   2  579.04   18.30
   6   4  -2  586.24   18.80
   4  -4  -2  255.67    9.00
   4  -4  -2  260.37    8.70
  -4  -4   2  253.77    8.40
  -4  -4   2  238.38    8.10
   4  -4  -2  259.77    8.40
  -4  -4   2  260.37    7.80
   4  -4  -2  265.27    9.00
   4   4  -2  262.87    8.70
  -4   4   2  222.98    8.70
  -4   4   2  253.27    9.10
  -4   4   2  249.38    8.50
  -4   4   2  247.88    8.30
   4   4  -2  256.27    8.30
   4   4  -2  262.37    8.10
  -2  -4   2  453.15   14.50
   2  -4  -2  455.75   28.90
  -2  -4   2  469.35   18.40
  -2  -4   2  449.46   14.60
  -2  -4   2  452.55   18.00
   2  -4  -2  445.26   19.40
   2  -4  -2  452.35   19.20
   2  -4  -2  441.46   27.80
   2   4  -2  460.45   14.80
   2   4  -2  451.85   14.50
  -2   4   2  470.25   28.70
  -2   4   2  429.06   27.30
  -2   4   2  439.36   19.20
   2   4  -2  438.36   17.70
   2   4  -2  439.36   18.20
  -2   4   2  464.65   19.70
   0  -4   2  592.54   24.80
   0  -4   2  557.14   19.50
   0  -4  -2  578.34   22.40
   0  -4  -2  589.24   23.10
   0  -4   2  582.14   19.20
   0  -4  -2  624.04   32.40
   0  -4  -2  638.94   33.40
   0  -4   2  579.94   23.70
   0   4  -2  597.74   19.40
   0   4   2  582.84   31.90
   0   4  -2  609.84   24.70
   0   4   2  596.44   23.00
   0   4   2  596.44   22.80
   0   4   2  641.24   32.90
   0   4  -2  586.74   24.10
   0   4  -2  593.84   19.50
  -2  -4  -2  581.04   17.60
  -4  -4  -2   71.49    5.10
  -4  -4  -2   72.89    3.60
   4  -4   2   70.29    2.60
   4  -4   2   65.59    3.10
   4  -4   2   64.69    3.00
   4  -4   2   73.89    3.60
  -4  -4  -2   72.39    4.00
   4  -4   2   71.69    3.90
  -4   4  -2   70.19    4.00
  -4   4  -2   65.09    3.60
   4   4   2   69.49    3.60
   4   4   2   67.09    3.80
   4   4   2   73.19    3.90
   6  -4   2   84.89    3.60
  -6  -4  -2   80.99    5.10
   6  -4   2   80.99    5.00
   6  -4   2   85.89    3.50
   6  -4   2   83.79    5.20
   6   4   2   88.29    4.80
   6   4   2   94.09    5.20
  -6   4  -2   77.19    4.60
   6   4   2   86.99    3.50
  -6   4  -2   73.59    5.00
   9  -5  -2   30.50    3.10
  -9  -5   2   36.70    3.70
   9  -5  -2   41.90    3.00
   9  -5  -2   35.40    3.70
   9   5  -2   33.90    3.10
   9   5  -2   36.20    3.50
   9   5  -2   24.70    3.20
  -9   5   2   42.00    4.10
  -7  -5   2  146.69    7.30
   7  -5  -2  137.69    5.70
   7  -5  -2  132.59    6.70
   7  -5  -2  133.59    6.30
  -7  -5   2  122.19    5.20
  -7   5   2  123.19    6.70
   7   5  -2  142.29    6.40
   7   5  -2  133.09    6.10
   7   5  -2  130.49    6.00
   7   5  -2  138.69    6.00
  -5  -5   2  584.34   17.80
   5  -5  -2  630.84   22.30
  -5  -5   2  601.14   18.30
  -5   5   2  610.04   18.40
  -5   5   2  581.94   19.50
  -5   5   2  596.64   18.70
  -5   5   2  624.74   19.20
   3  -5  -2  376.06   12.30
   3  -5  -2  363.16   12.30
  -3   5   2  389.46   12.50
  -3   5   2  384.96   11.80
  -3   5   2  386.86   12.00
  -3   5   2  380.46   12.30
  -1  -5   2  929.21   28.00
  -1  -5   2  905.91   26.50
   1  -5  -2  948.01   33.30
   1  -5  -2  977.40   44.50
   1  -5  -2  937.31   33.60
   1  -5  -2  963.30   45.80
  -1   5   2  990.50   45.30
   1   5  -2  916.11   28.00
   1   5  -2  891.11   26.50
   1   5  -2  939.81   27.90
  -1   5   2  935.71   33.40
  -1   5   2  934.21   33.30
   1   5  -2  909.71   26.50
  -1   5   2  923.41   44.70
  -1  -5  -2  695.93   39.10
   1  -5   2  723.83   33.10
   1  -5   2  609.44   33.00
  -1  -5  -2  698.33   38.10
  -1  -5  -2  741.03   27.80
   1  -5   2  700.03   24.60
   1  -5   2  650.03   25.00
  -1  -5  -2  708.63   27.00
  -1   5  -2  666.33   24.60
  -1   5  -2  669.63   32.90
  -1   5  -2  697.73   25.10
   1   5   2  695.43   27.20
   1   5   2  702.13   27.30
   1   5   2  729.23   39.40
  -1   5  -2  656.93   33.30
   1   5   2  711.23   38.80
  -3  -5  -2  151.38    5.80
  -3  -5  -2  149.79    6.00
   3  -5   2  151.28    5.20
   3  -5   2  156.58    5.60
   3  -5   2  151.48    6.10
   3  -5   2  150.78    4.60
  -3  -5  -2  164.18    6.90
   3  -5   2  149.19    5.60
   3  -5   2  146.79    5.90
  -3  -5  -2  159.78    5.90
  -3   5  -2  152.28    5.90
   3   5   2  156.78    6.10
   3   5   2  149.29    5.70
   3   5   2  151.78    5.80
  -3   5  -2  161.68    6.30
   3   5   2  152.88    6.20
  -3   5  -2  149.69    5.40
  -3   5  -2  154.98    6.00
  -5  -5  -2  171.38    7.50
   5  -5   2  174.18    6.90
   5  -5   2  170.68    6.10
   5  -5   2  164.68    5.50
   5  -5   2  172.08    7.40
   5  -5   2  156.88    6.00
  -5   5  -2  162.48    7.00
  -5   5  -2  165.18    7.60
   5   5   2  164.98    6.90
   5   5   2  169.38    7.30
  -7  -5  -2  218.28   10.20
   7  -5   2  223.48   10.20
   7  -5   2  242.28    9.50
   7   5   2  222.68    7.60
   7   5   2  219.38    9.50
  -7   5  -2  217.88   10.40
   7   5   2  221.78    8.90
   7   5   2  239.28   10.30
   8  -6  -2   14.90    2.70
   8  -6  -2   11.80    2.10
   8  -6  -2   16.50    2.10
  -8  -6   2   14.70    2.40
   8   6  -2   10.90    2.10
   8   6  -2   15.40    2.30
  -8   6   2   17.20    3.10
   8   6  -2   10.90    1.90
   8   6  -2   12.60    2.10
   6  -6  -2  119.49    5.90
  -6  -6   2  112.09    4.40
   6  -6  -2  115.09    4.90
   6  -6  -2  116.39    5.40
  -6  -6   2  119.49    5.40
  -6   6   2  116.99    4.00
  -6   6   2  118.59    6.00
   6   6  -2  112.29    4.90
   6   6  -2  113.39    5.10
   6   6  -2  111.79    3.80
  -6   6   2  110.59    4.80
  -6   6   2  115.29    5.60
   6   6  -2  116.89    5.20
   6   6  -2  120.29    5.40
   4  -6  -2  152.68    6.30
  -4  -6   2  159.28    5.60
   4  -6  -2  159.28    5.70
  -4  -6   2  149.39    5.30
   4  -6  -2  146.89    5.50
  -4  -6   2  150.08    4.70
   4  -6  -2  158.38    6.00
   4  -6  -2  139.99    6.10
   4   6  -2  157.38    5.50
  -4   6   2  151.18    6.30
  -4   6   2  156.48    6.20
  -4   6   2  154.38    5.60
   4   6  -2  153.28    5.30
   4   6  -2  155.88    5.50
  -4   6   2  160.18    6.00
   4   6  -2  144.29    5.10
  -4   6   2  159.38    6.90
  -2  -6   2    4.70    0.40
   2  -6  -2    4.20    0.90
   2  -6  -2    5.90    1.10
  -2  -6   2    4.80    0.50
   2  -6  -2    5.30    1.00
   2  -6  -2    4.50    0.70
   2  -6  -2    4.60    0.70
  -2   6   2    5.30    0.80
  -2   6   2    4.30    0.70
   2   6  -2    4.10    0.40
  -2   6   2    4.70    1.00
  -2   6   2    5.40    1.00
   2   6  -2    4.90    0.80
   2   6  -2    4.10    0.40
  -2   6   2    4.60    1.00
  -2   6   2    4.80    0.90
   0  -6  -2  193.78    6.60
   0  -6   2  193.08    6.30
   0  -6   2  174.48    5.70
   0  -6  -2  180.08    6.30
   0  -6   2  181.08    5.70
   0  -6  -2  188.88    6.60
   0   6   2  188.08    6.10
   0   6  -2  189.48    5.70
   0   6  -2  189.38    6.30
   0   6   2  177.68    6.50
   0   6   2  174.68    6.10
   0   6  -2  177.38    5.80
   0   6   2  178.38    6.40
   0   6  -2  186.38    5.80
   0   6   2  185.38    6.30
   2  -6   2    7.20    1.10
   2  -6   2    7.00    1.00
   2  -6   2    5.80    1.00
  -2  -6  -2    6.00    1.10
  -2  -6  -2    5.40    1.00
  -2  -6  -2    6.40    1.30
   2  -6   2    7.20    1.00
  -2  -6  -2    8.10    1.20
   2  -6   2    6.60    0.60
   2   6   2    6.40    1.20
   2   6   2    6.10    1.00
   2   6   2    5.40    0.90
  -2   6  -2    5.60    0.60
  -2   6  -2    5.70    1.00
  -2   6  -2    5.70    1.00
  -2   6  -2    6.60    1.00
   2   6   2    5.30    1.10
   2   6   2    5.00    1.00
  -4  -6  -2   27.10    2.20
   4  -6   2   26.40    1.80
   4  -6   2   26.00    2.10
   4  -6   2   24.20    2.30
  -4  -6  -2   28.60    2.30
  -4  -6  -2   30.70    2.50
   4  -6   2   27.00    1.20
   4  -6   2   28.60    1.70
  -4   6  -2   26.00    2.40
   4   6   2   26.70    2.40
   4   6   2   27.70    2.40
   4   6   2   24.80    2.10
  -4   6  -2   29.60    2.60
  -4   6  -2   28.80    1.80
   6  -6   2   73.29    4.80
   6  -6   2   77.79    3.10
   6  -6   2   73.09    5.50
  -6  -6  -2   78.19    5.00
  -6   6  -2   80.39    4.70
   6   6   2   81.49    4.60
  -6   6  -2   84.99    5.30
   6   6   2   81.69    5.00
   9  -7  -2   28.80    3.90
   9  -7  -2   24.10    2.40
  -9  -7   2   21.80    3.30
   9  -7  -2   26.10    3.80
   9   7  -2   23.40    3.00
   9   7  -2   22.20    3.10
  -9   7   2   21.00    3.60
   9   7  -2   20.50    2.80
  -7  -7   2  299.57   11.10
   7  -7  -2  301.37   10.20
   7  -7  -2  288.37   11.00
  -7  -7   2  278.77    9.60
   7  -7  -2  302.87   11.70
   7   7  -2  278.97   10.60
   7   7  -2  283.47   10.80
  -7   7   2  286.67    8.90
   7   7  -2  283.87   10.80
  -7   7   2  292.87   11.90
   7   7  -2  298.07   10.50
   5  -7  -2  530.55   17.30
   5  -7  -2  526.35   16.10
   5  -7  -2  492.05   17.10
  -5  -7   2  545.15   16.50
   5  -7  -2  479.05   16.60
  -5   7   2  529.05   15.60
  -5   7   2  522.45   16.20
   5   7  -2  512.55   16.20
  -5   7   2  497.25   17.00
   5   7  -2  541.35   15.60
  -5   7   2  550.94   17.60
   3  -7  -2   24.10    2.00
  -3  -7   2   24.60    1.30
   3  -7  -2   23.40    1.50
   3  -7  -2   24.50    2.00
   3  -7  -2   25.60    1.60
   3  -7  -2   26.20    2.00
  -3   7   2   31.70    3.80
  -3   7   2   23.60    1.90
  -3   7   2   24.50    1.70
   3   7  -2   25.30    1.30
   3   7  -2   25.10    1.50
  -3   7   2   26.30    1.80
   3   7  -2   27.60    1.40
  -3   7   2   25.20    2.10
   3   7  -2   27.00    1.40
  -1  -7   2  624.14   25.30
   1  -7  -2  649.24   37.50
   1  -7  -2  629.74   26.70
   1  -7  -2  657.43   39.00
  -1  -7   2  625.54   24.60
  -1  -7   2  641.44   20.70
   1  -7  -2  635.34   26.30
  -1  -7   2  650.33   20.50
  -1   7   2  630.14   37.60
  -1   7   2  656.73   26.80
   1   7  -2  669.03   20.60
  -1   7   2  642.54   26.60
   1   7  -2  657.13   25.60
   1   7  -2  689.43   25.50
  -1   7   2  618.24   37.60
   1   7  -2  648.94   20.90
   1  -7   2 1768.02   57.59
   1  -7   2 1820.22   56.69
  -1  -7  -2 1809.12   78.39
   1  -7   2 1846.42   69.79
  -1  -7  -2 1838.12   61.09
  -1  -7  -2 1792.52   59.89
  -1  -7  -2 1823.02   76.19
   1  -7   2 1778.02   67.69
  -1   7  -2 1880.61   70.79
  -1   7  -2 1761.42   56.99
   1   7   2 1803.42   76.59
   1   7   2 1929.11   78.29
  -1   7  -2 1758.32   68.59
   1   7   2 1778.52   60.09
   1   7   2 1825.02   60.59
  -1   7  -2 1782.72   57.49
  -3  -7  -2   53.69    2.90
   3  -7   2   53.19    2.70
  -3  -7  -2   48.70    3.10
   3  -7   2   52.69    2.30
   3  -7   2   50.99    2.90
   3  -7   2   51.99    3.10
  -3  -7  -2   53.59    2.90
   3  -7   2   54.39    2.70
  -3  -7  -2   46.60    3.00
  -3   7  -2   51.79    2.80
   3   7   2   53.79    3.20
   3   7   2   54.09    2.90
  -3   7  -2   51.09    2.70
  -3   7  -2   56.39    3.00
   3   7   2   56.39    3.20
   3   7   2   53.79    3.00
   3   7   2   52.79    2.80
  -3   7  -2   56.69    3.30
   5  -7   2  119.29    4.60
   5  -7   2  115.39    5.90
   5  -7   2  129.69    5.50
   5  -7   2  120.79    4.00
  -5  -7  -2  119.69    6.00
   5   7   2  117.09    5.90
   5   7   2  120.19    7.50
  -5   7  -2  116.39    5.70
   7  -7   2  350.06   12.90
  -7  -7  -2  357.46   14.10
   7  -7   2  344.97   10.60
   7  -7   2  341.67   13.80
  -7   7  -2  322.77   14.00
   7   7   2  342.27   13.60
   7   7   2  342.57   11.10
   7   7   2  346.97   13.10
  -8  -8   2   71.99    4.70
   8  -8  -2   70.99    3.90
  -8  -8   2   74.79    3.60
   8  -8  -2   71.59    4.70
   8  -8  -2   70.79    5.10
  -8   8   2   72.89    5.30
   8   8  -2   63.29    4.30
   8   8  -2   71.39    4.60
   8   8  -2   65.39    4.40
   8   8  -2   68.89    4.30
   6  -8  -2   68.89    3.50
  -6  -8   2   65.89    2.80
   6  -8  -2   68.19    4.30
   6  -8  -2   69.09    3.50
  -6  -8   2   75.49    4.00
   6  -8  -2   67.19    4.00
   6   8  -2   70.79    3.80
  -6   8   2   71.19    4.30
   6   8  -2   68.59    3.90
  -6   8   2   67.49    3.00
   6   8  -2   66.29    3.60
   6   8  -2   65.19    2.80
  -6   8   2   69.99    4.50
   6   8  -2   67.09    3.50
  -4  -8   2  385.86   12.00
   4  -8  -2  371.76   12.60
   4  -8  -2  373.96   13.10
   4  -8  -2  373.66   11.80
  -4  -8   2  363.76   11.70
   4  -8  -2  381.66   13.10
  -4   8   2  384.96   12.60
  -4   8   2  372.06   12.20
  -4   8   2  393.16   13.30
  -4   8   2  382.96   13.00
   4   8  -2  385.26   11.90
   4   8  -2  391.56   11.80
   4   8  -2  377.56   11.90
  -4   8   2  401.46   12.80
   2  -8  -2  131.99    5.20
   2  -8  -2  130.99    5.60
   2  -8  -2  140.29    5.60
  -2  -8   2  145.89    4.50
   2  -8  -2  138.29    4.70
   2  -8  -2  137.09    5.10
  -2   8   2  137.99    5.60
   2   8  -2  137.39    5.10
  -2   8   2  142.19    5.20
  -2   8   2  136.09    5.30
   2   8  -2  139.99    4.50
   2   8  -2  137.39    4.50
   2   8  -2  138.19    4.40
  -2   8   2  139.29    4.90
  -2   8   2  144.69    5.90
  -2   8   2  139.29    5.60
   0  -8  -2  215.48    7.80
   0  -8   2  223.38    7.40
   0  -8   2  209.18    6.80
   0  -8  -2  207.88    7.40
   0  -8  -2  218.78    7.70
   0  -8  -2  217.68    7.30
   0   8  -2  208.18    6.90
   0   8  -2  218.98    7.00
   0   8   2  212.28    7.50
   0   8   2  215.98    7.50
   0   8  -2  214.28    6.80
   0   8   2  214.18    7.80
   0   8   2  225.08    7.70
   0   8   2  222.08    7.20
   0   8   2  216.08    7.30
  -2  -8  -2  329.17   11.00
  -2  -8  -2  321.57   10.60
  -2  -8  -2  297.27   10.90
   2  -8   2  330.27    9.80
   2  -8   2  314.87    9.20
   2  -8   2  326.17   10.50
   2  -8   2  314.67   10.40
  -2   8  -2  326.27   10.30
   2   8   2  305.47   10.30
   2   8   2  310.37   10.40
   2   8   2  306.37   10.90
  -2   8  -2  304.37   10.40
  -2   8  -2  315.77   10.40
  -2   8  -2  329.77   10.80
   2   8   2  321.97   10.60
  -2   8  -2  312.37    9.20
   2   8   2  332.37   10.90
   4  -8   2  110.39    5.40
  -4  -8  -2  110.99    5.10
   4  -8   2  111.09    4.00
   4  -8   2  112.19    3.50
   4  -8   2  114.09    4.80
  -4  -8  -2  118.49    5.60
   4   8   2  109.19    5.40
   4   8   2  107.99    5.30
  -4   8  -2  107.49    5.10
   4   8   2  109.89    5.10
  -4   8  -2  114.49    5.60
   6  -8   2   73.19    2.70
   6  -8   2   73.89    3.40
  -6  -8  -2   70.49    4.90
   6  -8   2   79.69    5.00
   6  -8   2   72.69    4.90
  -6   8  -2   62.99    4.30
  -6   8  -2   77.39    5.20
   6   8   2   72.79    4.50
   6   8   2   78.49    4.90
   7  -9  -2  313.77   10.70
  -7  -9   2  304.07    9.70
   7  -9  -2  316.67   12.40
  -7  -9   2  330.97   11.70
   7  -9  -2  304.57   11.60
   7  -9  -2  296.27   10.60
   7   9  -2  293.37   11.20
   7   9  -2  287.57   11.10
   7   9  -2  305.57   11.50
   7   9  -2  285.67    9.50
  -7   9   2  312.67   12.60
   7   9  -2  307.27   11.00
  -5  -9   2   31.60    2.20
   5  -9  -2   30.00    2.70
   5  -9  -2   30.30    2.50
   5  -9  -2   30.80    2.10
   5  -9  -2   30.40    1.90
  -5   9   2   30.90    1.90
   5   9  -2   29.90    1.90
  -5   9   2   29.30    2.80
   5   9  -2   29.20    2.10
  -5   9   2   29.40    2.50
   5   9  -2   31.50    2.00
   5   9  -2   30.40    2.10
  -5   9   2   29.40    2.10
  -5   9   2   27.20    2.60
   3  -9  -2  904.51   27.40
  -3   9   2  883.81   26.90
   1  -9  -2  730.63   22.80
   1  -9  -2  756.72   22.30
  -1  -9  -2  103.49    5.40
  -1  -9  -2  117.59    5.00
   1  -9   2  105.69    4.30
  -1  -9  -2  111.29    4.90
  -1  -9  -2  105.09    4.60
   1  -9   2  115.59    4.40
  -1   9  -2  119.09    5.00
   1   9   2  122.39    4.70
  -1   9  -2  110.19    4.60
   1   9   2  119.99    4.80
  -1   9  -2  113.79    4.40
   1   9   2  122.99    5.00
   1   9   2  107.89    4.40
   1   9   2  112.59    5.00
  -1   9  -2  110.69    4.30
  -1   9  -2  118.99    3.80
   3  -9   2  628.44   19.90
  -3  -9  -2  629.24   20.20
  -3  -9  -2  603.14   19.60
   3  -9   2  625.24   19.00
  -3   9  -2  637.44   19.70
  -3   9  -2  632.54   18.10
   3   9   2  649.64   19.80
  -3   9  -2  667.43   20.30
  -3   9  -2  624.74   19.50
   5  -9   2  108.99    3.60
  -5  -9  -2  109.69    5.90
   5  -9   2  118.69    5.30
   5  -9   2  100.39    5.60
   5  -9   2  108.49    4.20
  -5   9  -2  117.39    6.20
   5   9   2  115.89    5.50
   5   9   2  120.89    5.90
  -5   9  -2  100.79    5.40
   7  -9   2   30.20    2.90
  -7  -9  -2   32.30    4.10
   7  -9   2   31.70    3.50
   7   9   2   26.50    3.60
  -7   9  -2   24.40    3.90
   7   9   2   29.10    5.20
   8 -10  -2    4.70    1.90
   8 -10  -2    2.30    1.00
   8 -10  -2    3.20    1.10
  -8 -10   2    5.90    1.80
   8 -10  -2    3.70    1.50
   8  10  -2    2.50    1.20
  -8  10   2    1.30    1.20
   8  10  -2    1.60    1.10
   8  10  -2    3.70    1.40
  -6 -10   2  142.09    4.60
   6 -10  -2  144.89    5.70
   6 -10  -2  143.49    5.90
  -6 -10   2  159.08    6.50
   6 -10  -2  147.39    6.60
   6 -10  -2  150.68    7.20
  -6  10   2  149.49    7.10
  -6  10   2  141.79    5.50
   6  10  -2  150.78    6.30
   6  10  -2  137.69    6.10
  -6  10   2  137.39    8.00
  -6  10   2  144.49    6.80
   6  10  -2  146.99    5.50
   6  10  -2  150.98    6.10
   4 -10  -2  372.96   12.60
   4 -10  -2  379.06   11.50
   4 -10  -2  362.36   13.10
  -4 -10   2  357.16   12.20
   4 -10  -2  380.26   12.10
  -4  10   2  374.06   13.10
  -4  10   2  381.36   13.40
   4  10  -2  380.36   11.70
   4  10  -2  373.86   11.90
   4  10  -2  366.76   12.00
   4  10  -2  367.06   12.00
   4  10  -2  376.76   11.80
  -4  10   2  390.16   12.90
  -4  10   2  358.56   12.10
   2 -10  -2   87.39    4.40
   2 -10  -2   93.09    3.40
   2 -10  -2   90.29    3.80
  -2 -10   2   94.39    3.50
   2 -10  -2   90.89    4.40
  -2  10   2   92.99    4.50
  -2  10   2   88.69    4.40
   2  10  -2   87.59    3.90
   2  10  -2   96.09    3.40
  -2  10   2   87.09    4.30
  -2  10   2   88.99    3.60
   2  10  -2   91.79    3.40
   2  10  -2   93.19    3.40
  -2  10   2   91.29    4.20
  -2  10   2   86.19    4.10
   0 -10  -2  170.48    6.60
   0 -10  -2  154.88    6.10
   0 -10  -2  168.68    5.80
   0 -10   2  151.18    5.60
   0 -10   2  162.98    5.70
   0  10  -2  175.88    5.80
   0  10  -2  175.18    5.90
   0  10  -2  175.78    5.70
   0  10   2  168.48    6.30
   0  10  -2  175.38    5.60
   0  10   2  155.68    6.10
   0  10   2  172.78    5.90
   0  10   2  161.38    6.30
   0  10   2  165.38    6.50
   0  10   2  160.38    6.60
  -2 -10  -2  173.48    7.00
  -2 -10  -2  175.98    6.60
   2 -10   2  167.08    6.50
   2 -10   2  172.58    5.60
   2 -10   2  168.98    6.50
  -2 -10  -2  180.08    6.50
  -2  10  -2  169.38    6.40
  -2  10  -2  171.48    5.50
   2  10   2  166.28    7.00
  -2  10  -2  169.78    6.70
   2  10   2  161.28    6.30
   2  10   2  180.28    6.90
  -2  10  -2  174.18    6.50
   2  10   2  173.88    6.70
  -4 -10  -2  138.69    6.10
   4 -10   2  134.29    6.30
  -4 -10  -2  140.09    6.50
   4 -10   2  136.69    5.50
   4 -10   2  137.19    4.50
  -4  10  -2  139.99    6.20
   4  10   2  144.79    6.40
   4  10   2  139.69    6.10
  -4  10  -2  127.69    6.40
  -6 -10  -2   56.19    7.80
   6 -10   2   56.39    2.80
   6 -10   2   57.29    4.30
   6  10   2   57.89    4.00
  -6  10  -2   62.09    4.70
   6  10   2   58.69    4.30
  -7 -11   2  141.89    5.00
   7 -11  -2  141.79    5.40
   7 -11  -2  158.58    7.80
   7 -11  -2  140.89    6.00
  -7 -11   2  150.98    6.80
   7 -11  -2  147.59    5.80
   7 -11  -2  146.19    6.90
   7  11  -2  144.69    6.60
   7  11  -2  134.39    6.70
   7  11  -2  144.29    6.40
  -7  11   2  141.79    7.80
   7  11  -2  135.59    6.40
  -7  11   2  138.79    7.00
  -5 -11   2   16.90    1.70
   5 -11  -2   14.60    1.30
   5 -11  -2   16.10    1.60
   5 -11  -2   17.70    2.40
   5 -11  -2   18.40    2.70
   5  11  -2   16.10    1.50
  -5  11   2   19.80    2.70
   5  11  -2   14.50    1.60
   5  11  -2   16.90    1.70
  -5  11   2   16.90    2.70
  -5  11   2   15.70    2.30
   3 -11  -2  362.26   11.90
   3 -11  -2  354.96   12.40
  -3 -11   2  357.26   12.30
   3 -11  -2  354.16   10.70
   3 -11  -2  361.16   11.50
   3  11  -2  361.66   11.10
   3  11  -2  336.87   11.00
   3  11  -2  351.96   11.00
  -3  11   2  328.37   11.50
  -3  11   2  351.46   12.40
  -3  11   2  354.46   12.50
  -3  11   2  342.47   12.00
   1 -11  -2  288.27    8.90
   1 -11  -2  296.47   10.20
   1 -11  -2  294.47    9.50
   1 -11  -2  279.17   10.20
  -1 -11   2  264.97    8.90
  -1  11   2  301.97   10.80
  -1  11   2  271.57    9.50
   1  11  -2  280.27    8.90
  -1  11   2  275.67    9.80
  -1  11   2  274.37   10.00
   1  11  -2  279.87    9.10
  -1  11   2  262.47    9.00
  -1  11   2  274.77    9.80
   1  11  -2  296.77    9.10
   1  11  -2  290.07    9.00
   1  11  -2  292.77    8.90
  -1 -11  -2   62.39    3.60
  -1 -11  -2   61.09    3.60
  -1 -11  -2   66.19    3.10
   1 -11   2   61.79    3.00
  -1 -11  -2   62.69    3.30
  -1  11  -2   72.39    3.60
   1  11   2   58.89    3.40
   1  11   2   65.59    3.40
  -1  11  -2   60.59    3.10
   1  11   2   54.59    3.40
  -1  11  -2   60.59    2.90
  -1  11  -2   60.09    2.50
   3 -11   2  178.78    7.20
   3 -11   2  180.88    6.20
  -3 -11  -2  188.68    7.60
  -3 -11  -2  176.68    7.00
   3  11   2  182.48    7.40
   3  11   2  169.38    7.50
  -3  11  -2  171.18    7.00
  -3  11  -2  178.38    7.40
   3  11   2  177.48    7.10
  -3  11  -2  170.68    5.60
  -5 -11  -2   82.49    5.00
   5 -11   2   73.59    4.00
   5 -11   2   69.69    4.60
   5  11   2   75.09    4.40
  -5  11  -2   77.39    4.60
  -5  11  -2   80.39    5.10
   5  11   2   77.89    4.80
  -8 -12   2  143.49    7.10
   8 -12  -2  133.89    5.70
   8 -12  -2  136.89    6.00
   8 -12  -2  135.39    7.00
   8 -12  -2  138.49    7.90
  -8  12   2  129.19    7.20
   8  12  -2  133.69    6.60
   8  12  -2  128.39    6.70
   8  12  -2  152.68    7.50
  -6 -12   2   66.29    3.80
   6 -12  -2   59.29    3.90
   6 -12  -2   58.09    3.30
   6 -12  -2   61.49    3.10
   6 -12  -2   57.59    4.30
   6  12  -2   60.49    3.60
  -6  12   2   64.09    4.70
  -6  12   2   54.99    4.00
   6  12  -2   62.19    3.50
  -6  12   2   58.59    4.30
   6  12  -2   54.49    3.50
   4 -12  -2  122.89    4.30
   4 -12  -2  115.59    4.90
   4 -12  -2  124.69    5.50
  -4  12   2  118.79    6.10
   4  12  -2  123.49    4.80
  -4  12   2  115.19    5.60
   4  12  -2  123.59    4.80
   4  12  -2  116.49    4.90
   4  12  -2  116.19    4.80
  -4  12   2  112.99    5.80
  -2 -12   2  902.01   26.70
  -2  12   2  850.21   27.10
   0 -12  -2   62.99    3.00
   0 -12   2   59.59    2.90
   0 -12  -2   65.59    3.70
   0 -12   2   64.09    3.00
   0 -12  -2   65.39    3.30
   0  12   2   66.69    3.50
   0  12   2   69.59    3.70
   0  12  -2   65.09    3.10
   0  12  -2   61.89    2.90
   0  12  -2   66.79    2.90
   0  12  -2   66.09    3.10
   0  12   2   65.39    3.10
  -2 -12  -2   29.00    2.10
  -2 -12  -2   25.90    2.10
  -2 -12  -2   30.30    2.60
   2 -12   2   23.80    2.00
   2  12   2   21.60    2.20
  -2  12  -2   26.40    2.00
  -2  12  -2   27.30    2.10
  -2  12  -2   25.90    1.50
  -2  12  -2   30.20    2.40
   2  12   2   24.90    2.20
   2  12   2   25.00    3.10
   4 -12   2  912.81   28.10
  -4 -12  -2  890.81   28.10
   4 -12   2  902.51   26.50
  -4  12  -2  861.91   27.60
   4  12   2  892.91   27.60
  -4  12  -2  871.31   28.30
  -6 -12  -2   15.20    2.70
   6 -12   2   22.20    3.30
   6 -12   2   16.90    3.60
   6  12   2   17.00    2.50
   6  12   2   20.70    3.10
  -6  12  -2   19.70    3.40
   7 -13  -2    9.00    2.30
   7 -13  -2   13.80    2.40
   7 -13  -2   14.00    1.40
  -7 -13   2   10.40    2.00
   7 -13  -2   14.50    2.70
   7  13  -2   13.30    2.40
  -7  13   2    8.90    2.10
  -7  13   2   15.00    3.00
   7  13  -2   11.00    2.00
   7  13  -2   12.50    2.00
   5 -13  -2  149.09    5.30
   5 -13  -2  163.88    7.50
   5 -13  -2  152.48    6.10
  -5 -13   2  147.39    6.10
   5 -13  -2  160.98    6.80
   5  13  -2  145.39    6.00
  -5  13   2  152.88    7.10
   5  13  -2  147.59    6.20
  -5  13   2  153.88    7.60
  -5  13   2  157.58    7.40
   5  13  -2  157.38    6.20
   3 -13  -2   63.39    4.00
   3 -13  -2   64.19    3.30
   3 -13  -2   67.09    2.60
  -3 -13   2   62.09    3.00
  -3  13   2   62.99    4.00
  -3  13   2   62.59    3.80
   3  13  -2   67.79    3.40
   3  13  -2   63.89    3.00
   3  13  -2   65.29    3.00
  -3  13   2   65.69    4.10
  -1 -13   2   76.99    3.40
   1 -13  -2   89.59    5.20
   1 -13  -2   79.49    3.20
  -1  13   2   69.39    4.20
  -1  13   2   82.69    4.10
  -1  13   2   74.59    3.40
  -1  13   2   73.99    4.20
   1  13  -2   75.29    3.40
   1  13  -2   79.59    3.40
   1  13  -2   80.49    3.50
   1  13  -2   74.69    3.40
   1  13  -2   74.89    2.70
   1  13  -2   77.69    3.40
   1 -13   2  140.39    5.50
  -1 -13  -2  144.59    5.40
  -1 -13  -2  136.59    5.70
  -1 -13  -2  136.79    6.10
  -1  13  -2  135.19    5.00
   1  13   2  127.89    5.40
   1  13   2  139.89    6.10
  -1  13  -2  143.69    5.60
   1  13   2  141.29    6.40
   1  13   2  137.79    5.90
  -1  13  -2  129.29    5.80
  -3 -13  -2   27.90    2.40
  -3 -13  -2   29.60    2.80
  -3  13  -2   29.40    2.40
   3  13   2   30.60    4.20
  -3  13  -2   27.30    1.50
   3  13   2   27.20    2.70
  -3  13  -2   31.50    2.90
  -5 -13  -2   67.59    4.70
   5 -13   2   65.49    4.50
   5 -13   2   70.59    3.70
   5  13   2   65.49    4.50
  -5  13  -2   67.29    4.70
   5  13   2   57.29    4.00
   6 -14  -2   62.49    4.10
   6 -14  -2   57.49    4.40
   6 -14  -2   57.29    3.30
   6 -14  -2   60.29    2.50
   6 -14  -2   53.89    2.50
  -6 -14   2   60.49    3.70
   6  14  -2   52.89    3.40
  -6  14   2   62.09    4.80
  -6  14   2   53.59    4.10
   6  14  -2   53.59    3.50
  -6  14   2   52.79    4.30
   4 -14  -2  101.29    5.10
   4 -14  -2  108.79    4.80
   4 -14  -2  111.79    3.80
   4 -14  -2  114.39    6.00
   4  14  -2  107.49    4.70
   4  14  -2  107.59    4.60
  -4  14   2  104.09    5.80
  -4  14   2  106.49    5.80
   4  14  -2  115.99    4.70
  -4  14   2  109.09    5.60
   2 -14  -2  185.58    6.30
  -2 -14   2  198.08    8.40
   2 -14  -2  206.98    7.40
   2 -14  -2  195.48    8.10
  -2  14   2  190.18    6.60
   2  14  -2  191.88    6.70
  -2  14   2  201.48    8.30
   2  14  -2  192.88    7.00
   2  14  -2  197.08    8.60
  -2  14   2  198.28    7.90
   2  14  -2  184.98    6.40
  -2  14   2  208.58    8.30
   0 -14   2  134.79    5.30
   0 -14  -2  122.39    4.80
   0 -14  -2  134.29    6.00
   0  14  -2  116.29    4.90
   0  14   2  128.49    5.80
   0  14  -2  117.19    5.00
   0  14  -2  122.29    5.00
   0  14   2  118.79    5.00
   0  14   2  122.69    5.60
   0  14  -2  127.69    6.40
   0  14  -2  120.39    5.30
   0  14   2  117.59    5.90
  -2 -14  -2   20.60    2.70
  -2 -14  -2   21.00    2.00
  -2  14  -2   22.50    2.10
  -2  14  -2   19.50    1.90
  -2  14  -2   20.50    1.50
   2  14   2   20.10    2.60
   2  14   2   14.60    2.20
   2  14   2   15.90    2.20
  -4 -14  -2  136.49    6.80
   4 -14   2  133.29    6.50
  -4  14  -2  133.59    6.80
   4  14   2  136.09    6.60
  -4  14  -2  124.79    6.20
   4  14   2  134.89    6.40
  -5 -15   2   55.29    3.30
   5 -15  -2   55.09    4.20
   5 -15  -2   58.69    3.40
   5 -15  -2   50.99    3.60
   5 -15  -2   57.19    2.20
   5  15  -2   53.99    3.20
   5  15  -2   55.79    3.30
  -5  15   2   50.79    3.90
   5  15  -2   55.49    3.30
  -5  15   2   59.49    6.30
  -5  15   2   51.59    4.20
   3 -15  -2   44.10    3.40
   3 -15  -2   38.40    2.60
  -3 -15   2   41.80    2.40
   3 -15  -2   39.70    1.80
   3  15  -2   42.00    2.50
  -3  15   2   36.30    3.20
  -3  15   2   44.90    4.50
   3  15  -2   39.10    2.20
   3  15  -2   39.70    2.70
   1 -15  -2  405.56   13.60
   1 -15  -2  392.66   11.80
  -1 -15   2  376.56   12.10
  -1  15   2  389.86   13.60
   1  15  -2  367.76   11.10
   1  15  -2  390.16   12.40
  -1  15   2  357.16   13.10
   1  15  -2  370.56   12.70
   1  15  -2  370.76   12.30
   1  15  -2  386.26   12.20
  -1  15   2  389.46   13.80
  -1  15   2  371.96   12.10
   1 -15   2   22.90    2.00
  -1 -15  -2   24.60    2.00
  -1 -15  -2   24.60    2.50
  -1  15  -2   25.40    2.10
  -1  15  -2   26.80    2.20
   1  15   2   22.90    2.30
   1  15   2   22.40    2.40
  -1  15  -2   26.60    2.10
   3 -15   2   46.10    3.20
  -3 -15  -2   42.80    3.40
  -3  15  -2   35.70    2.90
  -3  15  -2   37.10    3.20
  -3  15  -2   40.90    2.10
   3  15   2   46.50    3.40
   3  15   2   42.80    3.20
   5 -15   2  166.68    6.40
  -5 -15  -2  157.08    8.80
   5  15   2  193.08   10.60
  -5  15  -2  181.88   11.80
   5  15   2  167.28    8.40
  -6 -16   2  151.18    6.60
   6 -16  -2  135.99    6.10
  -6  16   2  152.28    9.60
   6  16  -2  132.19    6.30
   6  16  -2  151.58    7.50
   4 -16  -2  227.68   10.00
   4 -16  -2  239.98    7.10
  -4  16   2  231.98   10.20
   4  16  -2  236.78    8.50
  -4  16   2  264.97   10.20
   4  16  -2  237.18    8.70
  -4  16   2  246.38   10.40
   2 -16  -2   25.40    3.20
   2 -16  -2   19.30    1.30
   2  16  -2   19.90    1.40
  -2  16   2   20.80    2.80
  -2  16   2   23.10    2.80
  -2  16   2   23.00    3.10
   2  16  -2   18.40    1.70
   2  16  -2   19.30    1.60
  -2  16   2   18.90    1.40
   2  16  -2   18.50    1.80
   2  16  -2   20.40    1.80
   0 -16  -2  318.87   11.70
   0 -16  -2  322.07   10.30
   0  16  -2  323.07   10.80
   0  16  -2  319.07   10.70
   0  16   2  285.97   11.70
   0  16   2  274.67   10.30
   0  16  -2  328.17   10.80
   0  16   2  317.97   11.60
  -2 -16  -2  211.68    8.80
  -2 -16  -2  202.38    7.90
   2 -16   2  209.48    8.20
  -2  16  -2  192.58    8.90
   2  16   2  216.28    8.70
   2  16   2  190.68    8.30
  -2  16  -2  204.08    7.70
  -2  16  -2  211.38    8.40
  -4 -16  -2   15.70    2.80
   4  16   2   21.10    3.00
  -4  16  -2   19.00    2.90
   4  16   2   20.20    2.80
   5 -17  -2   45.70    3.10
  -5 -17   2   48.50    3.20
  -5  17   2   45.80    3.90
  -5  17   2   53.29    4.40
   5  17  -2   46.90    3.10
   5  17  -2   43.20    3.30
  -3 -17   2   27.70    2.30
   3 -17  -2   33.00    1.50
   3 -17  -2   35.90    3.30
  -3  17   2   35.50    3.30
   3  17  -2   30.20    2.00
  -3  17   2   35.30    3.10
   3  17  -2   30.90    2.20
   3  17  -2   34.10    2.50
   3  17  -2   35.50    2.50
  -3  17   2   39.00    3.40
  -1 -17   2  113.99    4.80
   1 -17  -2  121.49    6.00
   1  17  -2  119.59    4.90
  -1  17   2  105.49    4.60
  -1  17   2  109.49    6.00
   1  17  -2  120.39    5.20
  -1  17   2  115.69    5.80
  -1  17   2  122.49    6.10
   1  17  -2  113.59    5.00
  -1 -17  -2   28.50    2.90
   1 -17   2   27.20    2.30
  -1 -17  -2   28.50    2.20
   1  17   2   30.60    3.00
  -1  17  -2   30.70    2.50
   1  17   2   38.90    3.10
   1  17   2   30.00    2.80
  -1  17  -2   29.40    2.50
  -1  17  -2   29.90    2.40
   3 -17   2   57.39    3.80
  -3 -17  -2   50.29    4.00
   3  17   2   54.19    3.90
   3  17   2   43.80    3.60
  -4 -18   2  112.09    5.50
   4 -18  -2  112.99    6.50
   4 -18  -2  118.09    5.50
   4  18  -2  117.39    5.10
  -4  18   2  116.29    6.60
   4  18  -2  118.59    5.50
  -4  18   2  118.69    6.40
   4  18  -2  114.49    5.90
   2 -18  -2   87.59    5.20
   2  18  -2   84.49    4.20
   2  18  -2   77.29    3.30
   2  18  -2   86.49    4.00
   2  18  -2   81.89    4.10
  -2  18   2   82.69    4.90
  -2  18   2   81.69    5.00
  -2  18   2   84.29    5.30
   0 -18  -2   30.20    3.00
   0  18   2   33.00    3.20
   0  18  -2   32.90    2.50
   0  18   2   32.40    3.00
   0  18   2   30.20    2.30
   0  18   2   33.00    3.00
   0  18  -2   33.50    2.50
   0  18  -2   35.00    2.70
  -2 -18  -2   20.30    2.90
   2 -18   2   20.30    2.20
  -2  18  -2   21.60    2.30
   2  18   2   20.40    2.80
  -2  18  -2   18.20    2.50
   2  18   2   15.30    2.50
  -2  18  -2   22.20    2.80
   3 -19  -2   12.80    2.50
   3  19  -2   13.60    1.90
  -3  19   2   14.60    2.60
   3  19  -2   16.30    2.70
  -3  19   2   20.90    3.10
   3  19  -2   15.90    1.70
  -1 -19   2   90.29    4.50
   1 -19  -2   96.69    5.60
  -1  19   2   95.79    5.40
   1  19  -2   96.49    4.50
   1  19  -2   90.39    4.70
   1  19  -2   91.79    4.60
  -1  19   2   96.89    5.60
  -1 -19  -2  151.58    7.30
   1 -19   2  157.48    6.40
  -1  19  -2  139.69    6.40
  -1  19  -2  152.78    6.70
   1  19   2  131.39    6.80
  -1  19  -2  140.59    6.40
   1  19   2  141.49    7.00
   2 -20  -2   61.99    4.50
   2  20  -2   64.49    3.70
   2  20  -2   59.79    3.70
   2  20  -2   55.89    4.40
  -2  20   2   61.59    4.40
   0 -20  -2   37.40    3.50
   0  20  -2   34.00    2.90
   0  20   2   39.10    3.50
   0  20  -2   42.80    3.70
  10   0  -3    0.70    1.30
  10   0  -3   -0.40    0.80
  10   0  -3    0.50    0.90
 -10   0   3   -0.10    1.10
   8   0  -3   -0.50    0.70
  -8   0   3   -0.20    0.90
   6   0  -3    0.60    0.60
  -6   0   3    0.10    0.40
   6   0  -3   -0.40    0.50
   6   0  -3    0.00    0.60
  -6   0   3    0.00    0.60
  -6   0   3    0.90    0.80
   6   0  -3    0.10    0.60
  -4   0   3    0.10    0.40
   4   0  -3    0.70    0.50
  -4   0   3    0.60    0.40
  -4   0   3   -0.20    0.20
   4   0  -3    0.50    0.40
  -4   0   3    0.40    0.30
   4   0  -3   -0.10    0.40
  -4   0   3    0.40    0.40
   4   0  -3    0.30    0.40
  -4   0   3    0.50    0.40
  -2   0   3    0.60    0.20
  -2   0   3    0.40    0.30
   2   0  -3    0.00    0.30
   2   0  -3   -0.10    0.30
  -2   0   3    0.10    0.30
   2   0  -3   -0.30    0.20
  -2   0   3    0.00    0.20
   2   0  -3    0.10    0.30
   2   0  -3    0.00    0.30
   2   0  -3   -0.40    0.20
  -2   0   3    0.30    0.20
   0   0  -3    0.60    0.30
   0   0  -3    0.30    0.40
   0   0  -3    0.40    0.40
   0   0   3    0.30    0.30
   0   0  -3    0.20    0.30
   0   0   3    0.50    0.30
   0   0   3   -0.10    0.30
   0   0   3    0.90    0.30
   0   0  -3    0.30    0.30
   0   0   3    0.70    0.40
   2   0   3    0.30    0.40
  -2   0  -3    0.50    0.50
   2   0   3   -0.10    0.30
  -2   0  -3    0.10    0.40
   2   0   3   -0.20    0.40
  -2   0  -3   -0.30    0.30
  -2   0  -3    0.50    0.50
   2   0   3    0.60    0.50
   2   0   3    0.00    0.30
   2   0   3   -0.90    0.30
  -4   0  -3    0.10    0.50
  -4   0  -3   -0.70    0.50
   4   0   3   -0.30    0.30
   4   0   3   -0.50    0.50
  -4   0  -3    0.50    0.60
   4   0   3   -0.60    0.40
   4   0   3    0.40    0.50
   6   0   3    0.40    0.60
   6   0   3    0.20    0.60
  -6   0  -3   -0.30    1.00
   6   0   3    0.90    0.90
   6   0   3   -0.20    0.90
   9  -1  -3  105.49    5.50
   9  -1  -3  109.59    6.30
   9  -1  -3   95.49    5.60
  -9  -1   3   97.89    6.10
   9   1  -3   98.19    5.60
   9   1  -3  104.29    5.50
   9   1  -3  103.89    6.10
  -9   1   3  103.29    6.30
  -7  -1   3    4.70    1.00
   7  -1  -3    3.40    1.20
   7  -1  -3    3.90    1.20
   7  -1  -3    4.00    1.30
   7  -1  -3    4.30    1.20
  -7  -1   3    4.70    1.40
   7   1  -3    3.90    1.20
  -7   1   3    6.00    1.60
   7   1  -3    5.80    1.40
   7   1  -3    6.40    1.50
   7   1  -3    4.40    1.30
  -5  -1   3  247.98    8.20
  -5  -1   3  239.18    8.70
  -5  -1   3  258.37    8.90
   5  -1  -3  246.98    8.80
   5  -1  -3  261.87    8.70
   5  -1  -3  259.37    8.70
  -5  -1   3  239.28    8.00
   5  -1  -3  240.48    8.90
  -5  -1   3  258.17    9.10
   5   1  -3  246.48    8.60
  -5   1   3  248.58    9.00
  -5   1   3  250.47    8.30
   5   1  -3  255.77    8.50
  -5   1   3  250.27    9.10
  -5   1   3  250.17    7.30
   5   1  -3  242.58    8.60
  -5   1   3  257.67    8.50
   5   1  -3  257.77    8.80
   3  -1  -3  919.31   43.10
   3  -1  -3  937.61   33.40
  -3  -1   3  970.60   41.50
  -3  -1   3  956.50   32.10
   3  -1  -3  958.00   33.30
  -3  -1   3  941.31   32.00
   3  -1  -3  921.81   44.30
  -3  -1   3  957.90   41.20
  -3   1   3  978.10   45.00
  -3   1   3  975.40   33.90
   3   1  -3  920.81   31.70
   3   1  -3  963.10   40.50
   3   1  -3  978.60   41.10
   3   1  -3  903.41   31.60
  -3   1   3  927.71   44.50
  -3   1   3  913.71   33.30
  -1  -1   3  345.77   19.40
   1  -1  -3  356.26   22.90
   1  -1  -3  404.06   15.90
  -1  -1   3  406.26   14.70
   1  -1  -3  408.16   16.50
  -1  -1   3  373.46   14.60
   1  -1  -3  390.46   22.30
  -1  -1   3  390.16   20.10
  -1   1   3  387.96   23.10
  -1   1   3  409.56   16.30
  -1   1   3  437.06   24.00
   1   1  -3  420.96   20.40
   1   1  -3  352.36   20.00
  -1   1   3  402.46   16.00
   1   1  -3  398.16   14.90
   1   1  -3  387.06   14.40
   1  -1   3   23.10    1.40
  -1  -1  -3   21.70    1.40
   1  -1   3   24.90    1.50
  -1  -1  -3   19.50    1.40
   1  -1   3   22.60    1.50
  -1  -1  -3   19.40    1.60
  -1  -1  -3   21.60    1.50
   1  -1   3   23.70    1.00
   1  -1   3   21.70    1.40
   1  -1   3   22.90    1.50
   1   1   3   22.30    1.50
   1   1   3   19.40    1.50
  -1   1  -3   19.90    1.30
  -1   1  -3   21.00    1.40
   1   1   3   22.50    1.40
   1   1   3   24.00    1.70
   1   1   3   26.20    1.40
  -1   1  -3   19.30    1.30
  -1   1  -3   19.00    1.50
   3  -1   3  499.65   16.80
   3  -1   3  534.75   16.90
  -3  -1  -3  531.25   16.90
   3  -1   3  511.85   16.50
  -3  -1  -3  559.54   17.30
   3  -1   3  543.55   16.40
  -3  -1  -3  518.25   16.60
   3   1   3  528.45   16.40
  -3   1  -3  545.25   17.20
   3   1   3  558.24   16.70
  -3   1  -3  519.45   16.50
  -3   1  -3  539.25   16.80
   3   1   3  552.74   17.00
   3   1   3  511.25   16.90
  -5  -1  -3  155.08    7.20
   5  -1   3  153.38    6.50
  -5  -1  -3  139.99    6.20
  -5  -1  -3  141.59    6.60
   5  -1   3  149.29    5.40
   5   1   3  148.69    6.90
  -5   1  -3  147.69    7.10
   5   1   3  151.88    5.60
  -5   1  -3  134.79    6.50
   5   1   3  147.79    6.40
   7  -1   3   41.80    2.60
  -7  -1  -3   39.20    4.90
   7  -1   3   38.40    3.50
   7  -1   3   38.20    2.40
   7  -1   3   44.40    4.10
   7   1   3   40.60    3.50
  -7   1  -3   39.80    4.10
   7   1   3   39.90    2.70
   7   1   3   42.70    2.50
   7   1   3   41.00    3.90
  10  -2  -3  104.09    6.70
  10  -2  -3  116.59    6.50
  10   2  -3  101.19    6.20
  -8  -2   3   93.19    5.40
   8  -2  -3   86.59    4.70
   8  -2  -3   89.19    5.30
   8  -2  -3   91.19    5.00
   8   2  -3   78.39    6.50
   8   2  -3   92.09    4.90
  -8   2   3  100.09    5.70
   8   2  -3   80.59    4.70
   8   2  -3   90.59    5.20
  -6  -2   3  540.85   15.90
   6  -2  -3  491.95   17.00
  -6  -2   3  538.25   17.10
   6  -2  -3  537.95   16.90
   6  -2  -3  533.35   17.30
   6   2  -3  509.55   16.70
   6   2  -3  541.45   16.60
  -6   2   3  518.75   16.30
  -6   2   3  517.65   16.90
   6   2  -3  528.75   17.00
  -4  -2   3  793.12   40.60
  -4  -2   3  840.62   30.10
   4  -2  -3  763.12   43.20
   4  -2  -3  836.72   44.20
  -4  -2   3  848.72   40.40
   4  -2  -3  770.32   31.20
  -4  -2   3  827.92   29.60
   4  -2  -3  802.52   31.60
  -4   2   3  816.12   45.70
  -4   2   3  844.82   32.40
  -4   2   3  817.82   32.20
  -4   2   3  816.12   45.70
   4   2  -3  805.52   40.80
   4   2  -3  819.62   39.30
   4   2  -3  790.32   28.90
   4   2  -3  790.52   29.90
  -2  -2   3  356.46   13.10
   2  -2  -3  400.86   16.30
   2  -2  -3  369.96   16.40
   2  -2  -3  338.17   23.60
  -2  -2   3  342.87   17.50
   2  -2  -3  373.36   23.50
  -2   2   3  351.66   23.40
  -2   2   3  348.87   15.80
   2   2  -3  361.46   17.20
  -2   2   3  354.96   16.00
  -2   2   3  323.97   22.90
   2   2  -3  364.26   13.00
   2   2  -3  358.46   18.00
   2   2  -3  362.96   13.20
   0  -2   3 1130.49   36.00
   0  -2  -3 1023.80   49.20
   0  -2  -3 1102.09   37.90
   0  -2  -3 1090.69   48.50
   0  -2   3 1134.49   44.50
   0  -2  -3 1121.89   38.60
   0   2   3 1130.89   38.40
   0   2  -3 1157.08   45.10
   0   2   3 1139.39   38.40
   0   2   3 1152.78   50.19
   0   2  -3 1128.29   36.20
   0   2   3 1122.69   49.80
   2  -2   3 1232.68   43.80
  -2  -2  -3 1185.18   60.29
  -2  -2  -3 1199.98   59.69
  -2  -2  -3 1238.28   44.20
   2  -2   3 1197.68   42.80
  -2  -2  -3 1161.38   44.20
   2  -2   3 1283.07   57.99
   2  -2   3 1264.97   59.19
  -2   2  -3 1188.38   43.10
   2   2   3 1228.48   44.50
  -2   2  -3 1170.68   43.20
  -2   2  -3 1225.68   58.09
  -2   2  -3 1240.88   58.09
   2   2   3 1317.97   61.69
   2   2   3 1274.47   60.49
   2   2   3 1220.18   44.20
   4  -2   3   59.19    3.30
  -4  -2  -3   63.99    3.40
   4  -2   3   59.29    2.90
  -4  -2  -3   63.69    3.90
  -4  -2  -3   61.39    3.60
   4  -2   3   62.09    3.70
   4  -2   3   56.89    3.00
   4  -2   3   58.69    2.40
   4  -2   3   56.09    2.40
  -4   2  -3   59.99    3.80
   4   2   3   62.09    3.70
  -4   2  -3   63.29    3.20
   4   2   3   57.89    2.80
   4   2   3   53.19    3.30
  -4   2  -3   52.59    3.30
   4   2   3   59.19    2.90
  -6  -2  -3  131.49    6.90
   6  -2   3  123.09    6.00
   6  -2   3  120.19    6.40
   6  -2   3  110.79    4.80
  -6   2  -3  122.49    6.70
  -6   2  -3  102.39    6.10
   6   2   3  123.69    5.20
   6   2   3  118.69    6.40
   6   2   3  109.69    5.80
   6   2   3  121.59    4.80
   9  -3  -3   30.20    3.90
  -9  -3   3   24.10    3.30
   9  -3  -3   27.70    3.50
   9  -3  -3   20.80    2.60
   9   3  -3   27.90    3.30
   9   3  -3   28.40    3.00
  -9   3   3   33.70    4.30
   9   3  -3   28.60    3.30
  -7  -3   3   69.59    4.10
   7  -3  -3   66.69    3.90
   7  -3  -3   64.59    4.20
  -7  -3   3   65.39    3.20
   7  -3  -3   71.89    3.80
   7   3  -3   63.69    3.60
   7   3  -3   64.89    3.80
   7   3  -3   63.39    3.70
  -7   3   3   60.89    4.20
   7   3  -3   64.79    3.90
   5  -3  -3  689.83   21.30
  -5   3   3  677.63   20.60
   3  -3  -3  285.47   10.00
  -3   3   3  298.37    9.70
  -3   3   3  323.07   10.20
  -3   3   3  308.47    9.70
  -3   3   3  316.17    9.70
   1  -3  -3  220.58    6.90
   1  -3  -3  200.98    6.90
  -1  -3   3  193.38    6.70
   1  -3  -3  207.38    7.10
   1  -3  -3  217.28    7.20
  -1  -3   3  202.18    6.40
  -1  -3   3  228.78    6.90
  -1   3   3  208.28    7.00
  -1   3   3  207.28    6.90
  -1   3   3  203.88    6.90
   1   3  -3  210.78    6.80
  -1   3   3  205.18    7.10
  -1   3   3  213.98    6.80
  -1   3   3  216.68    6.80
  -1  -3  -3  940.81   35.10
   1  -3   3  934.21   42.80
   1  -3   3  931.61   43.70
   1  -3   3  928.51   32.40
  -1  -3  -3  995.80   48.20
   1  -3   3  937.11   33.00
  -1  -3  -3  908.81   48.40
  -1  -3  -3  919.81   34.40
  -1   3  -3  903.01   43.00
   1   3   3  913.81   34.60
   1   3   3  926.31   47.70
  -1   3  -3  990.90   44.40
  -1   3  -3  923.61   32.60
   1   3   3  928.71   47.90
  -1   3  -3  902.41   32.60
   1   3   3  957.80   35.00
   3  -3   3  114.59    4.60
   3  -3   3  122.39    3.70
   3  -3   3  105.99    4.90
   3  -3   3  119.89    5.20
   3  -3   3  119.79    3.70
   3  -3   3  117.39    4.50
  -3  -3  -3  120.69    4.90
  -3  -3  -3  126.89    5.50
  -3  -3  -3  112.09    4.90
  -3  -3  -3  111.89    5.10
   3  -3   3  122.09    4.80
   3   3   3  123.19    4.50
  -3   3  -3  124.09    4.70
   3   3   3  120.69    5.30
  -3   3  -3  110.09    4.70
   3   3   3  122.79    5.00
   3   3   3  105.09    5.10
  -3   3  -3  123.79    5.40
   3   3   3  115.89    4.80
  -3   3  -3  114.59    5.00
  -5  -3  -3  234.38    9.10
   5  -3   3  241.78    7.60
   5  -3   3  242.28    9.10
  -5  -3  -3  245.88   10.00
   5  -3   3  239.58    9.70
   5  -3   3  233.98    8.30
   5   3   3  233.38    9.60
   5   3   3  239.38    8.40
   5   3   3  246.28    8.30
  -5   3  -3  228.38    9.30
  -5   3  -3  251.87   13.40
   7  -3   3   96.89    6.10
  -7  -3  -3   85.19    6.10
   7  -3   3  100.99    4.80
   7  -3   3   79.19    5.00
   7  -3   3   90.39    4.00
  -7   3  -3   99.09    6.40
   7   3   3   86.39    5.40
   7   3   3   85.29    3.90
   7   3   3   89.29    5.30
   7   3   3   86.29    5.80
  -8  -4   3   63.29    4.30
  -8  -4   3   64.49    3.30
   8  -4  -3   68.39    4.30
   8  -4  -3   64.29    4.20
   8  -4  -3   62.69    4.50
   8   4  -3   60.99    4.00
  -8   4   3   71.69    4.90
   8   4  -3   69.99    4.40
   8   4  -3   66.79    4.10
   6  -4  -3    9.60    1.50
  -6  -4   3   11.10    1.00
  -6  -4   3   13.90    1.90
   6  -4  -3   10.20    1.80
   6  -4  -3    7.90    1.70
   6  -4  -3   13.10    1.90
  -6   4   3   15.60    2.20
   6   4  -3   12.70    1.80
   6   4  -3    9.90    1.50
   6   4  -3   12.10    1.50
  -6   4   3   15.00    2.20
  -6   4   3   11.00    1.70
   6   4  -3   12.20    1.80
  -4  -4   3   31.80    1.60
   4  -4  -3   32.80    2.30
  -4  -4   3   33.90    1.90
   4  -4  -3   33.10    2.10
  -4  -4   3   35.10    1.70
   4  -4  -3   32.70    2.30
   4   4  -3   32.00    1.60
   4   4  -3   34.90    1.80
  -4   4   3   36.60    2.20
  -4   4   3   32.90    2.30
  -4   4   3   34.60    2.30
  -4   4   3   36.60    2.10
  -4   4   3   33.40    2.00
   4   4  -3   35.10    1.70
   2  -4  -3  406.76   12.90
   2  -4  -3  404.56   12.50
   0  -4  -3  297.97    9.80
   0  -4  -3  298.97    9.60
   0   4  -3  297.47    9.50
   0   4   3  299.97    9.90
   0   4   3  309.97    9.80
   0   4   3  296.77    9.50
   2  -4   3  183.38    6.50
  -2  -4  -3  171.88    6.70
   2  -4   3  174.38    6.80
  -2  -4  -3  174.48    6.70
   2  -4   3  173.88    5.90
  -2  -4  -3  158.58    6.80
   2  -4   3  169.98    6.00
   2  -4   3  179.28    6.30
  -2  -4  -3  181.88    6.40
  -2   4  -3  178.88    5.80
  -2   4  -3  163.08    6.20
   2   4   3  173.68    6.80
   2   4   3  173.18    6.60
   2   4   3  178.98    6.10
  -2   4  -3  168.98    6.10
   2   4   3  176.48    6.90
  -2   4  -3  178.88    6.60
   2   4   3  187.38    6.50
   4  -4   3   20.80    2.10
  -4  -4  -3   22.20    2.20
  -4  -4  -3   23.20    2.00
   4  -4   3   20.20    1.00
   4  -4   3   20.00    1.00
   4  -4   3   21.90    1.70
   4  -4   3   21.30    1.90
  -4  -4  -3   23.50    2.40
   4  -4   3   18.50    1.70
   4   4   3   21.90    1.70
  -4   4  -3   22.20    2.30
   4   4   3   22.40    2.30
  -4   4  -3   24.40    2.10
   4   4   3   21.60    2.10
   6  -4   3   67.89    3.30
  -6  -4  -3   69.59    4.90
   6  -4   3   67.39    4.70
   6  -4   3   69.39    4.20
   6  -4   3   66.89    2.70
   6   4   3   62.39    4.10
   6   4   3   60.99    3.20
  -6   4  -3   58.49    4.50
  -6   4  -3   57.49    4.10
   6   4   3   61.49    4.40
   9  -5  -3   16.30    2.90
   9  -5  -3   21.00    2.60
   9  -5  -3   17.90    2.70
  -9  -5   3   16.50    2.90
   9   5  -3   18.90    3.00
   9   5  -3   24.00    3.10
   9   5  -3   15.30    2.40
  -9   5   3   18.90    3.20
  -7  -5   3  231.28    7.80
   7  -5  -3  238.78    8.80
  -7  -5   3  242.48    9.30
   7  -5  -3  231.98    9.70
   7  -5  -3  241.28    9.30
  -7   5   3  235.28    7.00
   7   5  -3  231.78    9.10
   7   5  -3  240.78    8.80
  -7   5   3  253.37   10.10
   7   5  -3  221.18    8.70
   7   5  -3  232.18    9.10
   5  -5  -3  111.99    4.60
  -5  -5   3  108.69    4.50
   5  -5  -3  106.59    5.10
  -5  -5   3  106.09    3.70
  -5  -5   3  104.99    3.40
   5  -5  -3  103.59    5.00
   5  -5  -3  110.29    4.70
   5  -5  -3  111.59    4.90
  -5  -5   3   96.99    4.00
  -5   5   3   98.59    5.10
  -5   5   3   97.59    4.40
   5   5  -3  113.39    4.50
   5   5  -3  114.69    4.80
   5   5  -3  111.69    3.80
  -5   5   3  109.89    4.70
  -5   5   3  105.99    4.70
   5   5  -3  110.89    4.20
  -5   5   3  102.09    4.90
   5   5  -3  112.79    4.40
   3  -5  -3   77.09    3.50
   3  -5  -3   83.39    3.40
  -3  -5   3   81.19    2.60
  -3  -5   3   79.89    3.10
   3  -5  -3   75.39    3.80
   3  -5  -3   73.29    3.30
  -3  -5   3   79.09    2.80
   3  -5  -3   77.09    3.70
  -3   5   3   78.09    3.50
  -3   5   3   82.89    3.50
   3   5  -3   77.89    2.70
  -3   5   3   81.29    3.50
  -3   5   3   80.29    3.80
  -3   5   3   74.29    3.70
   3   5  -3   81.79    3.40
   3   5  -3   83.39    2.80
   3   5  -3   82.19    2.60
   3   5  -3   78.39    3.10
  -1  -5   3 1264.77   36.80
   1  -5  -3 1320.97   44.80
   1  -5  -3 1271.27   45.30
   1  -5  -3 1252.37   57.39
  -1  -5   3 1308.87   38.90
   1  -5  -3 1352.46   60.79
   1   5  -3 1278.57   36.90
  -1   5   3 1315.07   59.59
  -1   5   3 1243.68   58.09
   1   5  -3 1304.27   39.00
   1   5  -3 1323.77   36.90
  -1   5   3 1310.67   45.30
  -1   5   3 1268.77   44.90
   1   5  -3 1259.37   39.00
   1  -5   3   23.30    1.10
   1  -5   3   24.60    1.40
   1  -5   3   24.50    1.50
  -1  -5  -3   22.40    1.70
   1  -5   3   23.70    1.60
   1  -5   3   24.20    1.50
  -1  -5  -3   19.60    1.70
  -1  -5  -3   22.40    1.80
  -1   5  -3   20.40    1.30
  -1   5  -3   24.90    1.30
   1   5   3   26.80    2.00
   1   5   3   23.80    1.80
   1   5   3   24.80    1.70
  -1   5  -3   21.50    1.40
   1   5   3   25.70    1.60
  -1   5  -3   21.70    1.70
  -1   5  -3   22.70    1.60
  -3  -5  -3    1.00    0.60
   3  -5   3    0.10    0.80
  -3  -5  -3    0.50    0.70
   3  -5   3    0.70    0.60
   3  -5   3    1.40    0.60
  -3   5  -3    0.50    0.50
   3   5   3    1.00    0.70
   3   5   3    0.40    0.50
  -3   5  -3    1.30    0.80
  -3   5  -3    0.80    0.50
  -3   5  -3    0.50    0.50
   3   5   3    1.00    0.90
   5  -5   3  186.68    5.90
   5  -5   3  208.28    7.90
  -5  -5  -3  208.48    8.80
  -5  -5  -3  189.48    7.90
   5  -5   3  200.08    7.30
   5  -5   3  202.48    5.90
   5  -5   3  198.28    8.50
  -5   5  -3  191.28    8.70
   5   5   3  201.18    8.10
  -5   5  -3  176.18    7.90
   5   5   3  199.68    8.50
  -7  -5  -3   32.10    4.30
   7  -5   3   32.10    4.20
   7  -5   3   27.80    3.30
   7   5   3   33.00    2.80
   7   5   3   32.40    2.20
  -7   5  -3   33.30    5.70
   7   5   3   25.10    3.50
  -8  -6   3  138.99    5.50
   8  -6  -3  145.29    7.00
  -8  -6   3  152.98    7.20
   8  -6  -3  164.18    7.80
   8   6  -3  169.48    7.30
  -8   6   3  146.89    7.00
   8   6  -3  144.89    6.70
   8   6  -3  142.89    6.80
   8   6  -3  137.39    6.80
  -6  -6   3  872.41   24.80
   6  -6  -3  857.71   27.30
  -6  -6   3  871.11   25.00
   6  -6  -3  865.91   26.80
  -6   6   3  882.71   26.70
  -6   6   3  895.81   27.60
  -6   6   3  813.82   26.90
   4  -6  -3   81.19    4.30
   4  -6  -3   89.19    4.10
   4  -6  -3   91.69    3.90
   4  -6  -3   95.29    4.00
  -4  -6   3   84.59    3.20
   4  -6  -3   86.89    4.40
  -4   6   3   88.49    3.90
   4   6  -3   96.09    4.10
   4   6  -3   92.39    3.50
  -4   6   3   83.69    4.00
  -4   6   3   89.29    5.00
   4   6  -3   92.39    3.40
   4   6  -3   91.39    3.50
  -4   6   3   84.89    4.30
   4   6  -3   96.29    3.30
   2  -6  -3  335.17   11.30
   2  -6  -3  340.57   10.90
   2  -6  -3  333.57   11.20
   2  -6  -3  342.27   10.90
  -2   6   3  324.37   10.80
  -2   6   3  328.37   11.20
  -2   6   3  339.37   10.90
  -2   6   3  329.87   10.70
   2   6  -3  345.77   10.60
  -2   6   3  334.77   10.70
  -2   6   3  349.37   11.20
   0  -6  -3  868.71   33.30
   0  -6  -3  878.21   34.40
   0  -6   3  898.11   35.30
   0  -6   3  833.92   28.50
   0  -6   3  866.01   28.00
   0  -6  -3  881.81   47.30
   0  -6  -3  945.71   50.39
   0  -6   3  794.42   35.40
   0   6  -3  896.31   28.70
   0   6   3  798.72   46.50
   0   6  -3  839.62   28.10
   0   6  -3  881.81   35.30
   0   6   3  864.71   34.10
   0   6   3  890.41   48.30
   0   6  -3  860.61   36.00
   0   6   3  837.52   33.30
  -2  -6  -3  210.38    7.60
  -2  -6  -3  215.18    7.50
  -2  -6  -3  206.78    7.90
   2  -6   3  201.68    7.30
   2  -6   3  209.08    7.40
   2  -6   3  213.48    6.80
  -2  -6  -3  207.98    7.90
   2  -6   3  219.28    6.90
   2   6   3  202.68    7.50
   2   6   3  213.18    7.80
  -2   6  -3  201.28    7.30
  -2   6  -3  217.88    6.70
  -2   6  -3  207.08    7.20
  -2   6  -3  203.08    7.30
   2   6   3  217.98    7.60
  -2   6  -3  215.38    7.70
   2   6   3  213.28    7.90
   4  -6   3  313.07   10.70
   4  -6   3  322.97   10.70
  -4  -6  -3  321.97   11.20
   4  -6   3  304.07   11.40
  -4  -6  -3  314.27   11.80
   4  -6   3  305.47   10.20
   4   6   3  327.47   11.70
  -4   6  -3  320.47   11.80
   4   6   3  317.47   11.20
   6  -6   3  173.68    7.00
   6  -6   3  179.68    8.80
   6  -6   3  191.68    8.00
  -6  -6  -3  194.48    9.10
   6   6   3  193.58    7.00
  -6   6  -3  184.78    9.00
   6   6   3  190.18    8.30
  -6   6  -3  195.58    9.70
   6   6   3  183.28   10.20
   9  -7  -3   43.80    3.90
   9  -7  -3   45.90    4.30
  -9  -7   3   54.39    4.20
   9  -7  -3   44.90    3.30
   9  -7  -3   50.99    3.70
  -9   7   3   52.59    4.60
   9   7  -3   46.20    3.80
   9   7  -3   44.30    3.60
   9   7  -3   42.10    3.70
   7  -7  -3    6.60    1.40
  -7  -7   3    5.90    1.40
   7  -7  -3    5.60    1.70
  -7  -7   3    5.80    0.80
   7  -7  -3    4.00    1.30
   7  -7  -3    4.90    1.20
   7   7  -3    3.60    0.60
   7   7  -3    7.10    1.50
  -7   7   3    4.60    0.70
   7   7  -3    4.80    1.20
   7   7  -3    3.10    1.00
   7   7  -3    3.40    1.20
  -7   7   3    4.90    1.60
   5  -7  -3  131.49    6.10
   5  -7  -3  128.99    5.30
  -5  -7   3  128.39    5.10
   5  -7  -3  134.69    5.70
   5  -7  -3  126.89    5.30
   5  -7  -3  129.09    6.00
  -5   7   3  134.69    5.70
   5   7  -3  134.69    4.90
   5   7  -3  133.39    5.00
   5   7  -3  135.49    5.10
   5   7  -3  136.19    5.60
  -5   7   3  121.99    5.30
  -5   7   3  137.99    6.30
  -5   7   3  132.19    6.40
   5   7  -3  134.39    4.80
  -3  -7   3  118.79    4.40
   3  -7  -3  111.49    4.70
   3  -7  -3  118.79    4.50
  -3  -7   3  112.79    3.60
   3  -7  -3  114.19    5.10
  -3  -7   3  105.59    3.40
   3  -7  -3  110.89    4.30
  -3   7   3  111.49    4.70
  -3   7   3  106.99    5.00
  -3   7   3  113.09    4.60
   3   7  -3  117.29    3.60
   3   7  -3  113.19    3.60
  -3   7   3  114.29    5.10
   3   7  -3  116.89    4.40
   3   7  -3  112.29    4.50
  -3   7   3  110.69    4.70
  -3   7   3  105.89    4.40
   3   7  -3  112.29    3.60
   1  -7  -3   53.39    3.00
   1  -7  -3   59.69    3.00
   1  -7  -3   47.90    2.90
   1  -7  -3   52.79    2.50
  -1  -7   3   57.69    2.70
   1  -7  -3   52.79    2.80
  -1   7   3   56.19    2.90
  -1   7   3   52.79    2.60
  -1   7   3   52.59    2.90
  -1   7   3   56.89    3.10
  -1   7   3   53.49    2.60
   1   7  -3   55.59    1.80
  -1   7   3   55.09    3.90
   1   7  -3   55.49    2.30
   1  -7   3   27.80    1.40
   1  -7   3   27.30    1.70
  -1  -7  -3   28.70    2.60
  -1  -7  -3   28.90    2.30
  -1  -7  -3   31.70    1.90
   1  -7   3   27.30    1.70
  -1  -7  -3   27.90    2.10
   1  -7   3   30.90    2.00
   1   7   3   25.40    2.00
   1   7   3   28.30    2.00
  -1   7  -3   28.60    1.30
  -1   7  -3   26.40    1.60
  -1   7  -3   27.50    1.90
  -1   7  -3   27.90    2.10
   1   7   3   32.80    2.20
   1   7   3   27.50    2.20
   3  -7   3  155.18    5.80
   3  -7   3  144.29    5.40
  -3  -7  -3  153.78    6.00
  -3  -7  -3  153.68    6.60
   3  -7   3  139.49    5.00
   3  -7   3  139.99    6.20
  -3  -7  -3  137.49    6.20
  -3   7  -3  137.69    5.80
   3   7   3  145.09    6.30
  -3   7  -3  144.29    6.30
  -3   7  -3  138.79    6.10
   3   7   3  145.49    6.00
  -5  -7  -3   15.80    2.70
   5  -7   3   12.40    1.50
   5  -7   3   11.30    1.60
  -5  -7  -3    9.00    1.70
   5  -7   3   14.00    2.40
   5  -7   3   13.30    1.90
   5   7   3   12.80    2.20
   5   7   3   12.70    2.20
  -5   7  -3   10.30    1.90
  -5   7  -3   13.50    2.50
  -8  -8   3   94.39    4.00
   8  -8  -3  101.09    5.10
   8  -8  -3  102.09    5.00
   8  -8  -3   99.09    5.60
  -8  -8   3  101.39    3.80
  -8  -8   3  107.59    5.60
   8  -8  -3  101.59    6.20
   8   8  -3   89.39    5.20
   8   8  -3   97.49    5.20
  -8   8   3   99.79    6.20
   8   8  -3   99.89    5.60
   8   8  -3   99.49    5.10
  -8   8   3  104.09    5.70
  -8   8   3  102.59    3.60
   6  -8  -3   67.99    3.90
   6  -8  -3   66.49    3.40
   6  -8  -3   64.69    4.20
  -6  -8   3   57.69    3.30
   6  -8  -3   65.59    3.50
  -6   8   3   57.49    3.70
  -6   8   3   60.89    4.20
   6   8  -3   59.19    3.10
   6   8  -3   61.19    3.30
  -6   8   3   63.99    2.80
   6   8  -3   60.09    3.20
   6   8  -3   60.79    2.70
   6   8  -3   60.69    3.70
  -6   8   3   55.19    3.80
  -4  -8   3  355.36   11.20
   4  -8  -3  384.76   12.00
   4  -8  -3  381.96   12.60
   4  -8  -3  356.46   13.00
   4  -8  -3  400.26   13.20
   4  -8  -3  365.66   12.20
  -4   8   3  357.96   13.10
  -4   8   3  368.76   12.30
  -4   8   3  401.46   12.80
   4   8  -3  383.46   12.40
   4   8  -3  386.56   11.40
  -4   8   3  379.76   12.60
   4   8  -3  382.26   11.90
   4   8  -3  395.66   11.50
  -4   8   3  359.56   12.90
   2  -8  -3  390.36   12.80
   2  -8  -3  384.96   12.70
   2  -8  -3  394.26   13.20
   2  -8  -3  396.16   13.30
  -2   8   3  403.36   12.90
  -2   8   3  394.96   12.50
  -2   8   3  402.66   13.30
   2   8  -3  386.26   12.50
  -2   8   3  395.36   12.70
  -2   8   3  405.26   13.50
  -2   8   3  413.66   13.30
   0  -8   3   60.49    3.30
   0  -8  -3   48.80    3.10
   0  -8   3   53.59    2.20
   0  -8  -3   50.69    2.60
   0  -8  -3   48.20    3.00
   0  -8  -3   49.40    3.00
   0  -8   3   55.99    2.20
   0   8   3   54.69    2.90
   0   8   3   55.09    3.30
   0   8   3   63.69    4.10
   0   8  -3   50.19    1.90
   0   8  -3   49.60    2.20
   0   8   3   51.79    3.00
   0   8  -3   55.79    2.20
   0   8  -3   53.59    2.30
   0   8   3   54.99    3.20
   0   8   3   50.89    2.70
   0   8  -3   48.90    2.70
   0   8  -3   52.29    2.00
   2  -8   3  134.09    4.50
  -2  -8  -3  131.59    5.80
  -2  -8  -3  134.59    5.90
   2  -8   3  124.79    5.10
   2  -8   3  132.19    4.40
   2  -8   3  132.29    5.40
   2  -8   3  127.49    5.30
  -2  -8  -3  149.59    5.50
  -2   8  -3  130.99    5.50
  -2   8  -3  126.59    5.10
   2   8   3  131.89    5.70
   2   8   3  134.19    5.50
   2   8   3  120.49    5.20
  -2   8  -3  137.69    5.20
  -2   8  -3  134.19    4.30
   2   8   3  118.79    5.70
  -4  -8  -3   99.59    5.40
   4  -8   3   93.59    5.00
   4  -8   3  101.19    4.50
   4  -8   3  102.19    4.60
   4  -8   3   94.69    3.80
  -4  -8  -3   95.99    6.60
  -4   8  -3   96.09    4.80
  -4   8  -3  100.09    5.80
   4   8   3   95.89    5.20
   6  -8   3   99.59    5.10
   6  -8   3  104.79    6.00
  -6  -8  -3   90.39    5.80
   6   8   3   87.49    5.30
  -6   8  -3   85.39    5.80
   6   8   3   95.39    5.80
   9  -9  -3   55.79    3.80
  -9  -9   3   57.59    4.30
   9  -9  -3   54.99    3.70
   9  -9  -3   49.60    4.70
   9  -9  -3   48.60    4.60
  -9   9   3   57.19    5.10
   9   9  -3   54.09    4.00
   9   9  -3   55.39    4.30
   9   9  -3   47.00    3.90
  -7  -9   3  187.48    7.60
   7  -9  -3  184.28    8.50
   7  -9  -3  173.08    7.20
   7  -9  -3  170.98    7.80
   7  -9  -3  172.18    7.10
   7   9  -3  188.48    8.00
   7   9  -3  180.58    7.40
   7   9  -3  174.28    7.20
   7   9  -3  190.18    7.30
  -7   9   3  176.88    7.90
  -7   9   3  199.48    9.00
   7   9  -3  172.78    6.10
  -5  -9   3   19.40    1.60
   5  -9  -3   14.20    2.00
   5  -9  -3   18.50    1.60
   5  -9  -3   20.60    1.80
   5  -9  -3   20.20    2.30
   5   9  -3   19.90    1.50
   5   9  -3   20.40    1.60
  -5   9   3   22.40    2.60
  -5   9   3   14.30    3.00
   5   9  -3   20.70    2.00
  -5   9   3   23.20    2.90
   5   9  -3   17.90    1.50
   5   9  -3   21.40    1.60
  -3  -9   3  319.87    9.10
   3  -9  -3  318.27   10.60
   3  -9  -3  313.47    9.90
   3  -9  -3  308.27   10.20
   3  -9  -3  299.27   10.90
   3  -9  -3  291.87   11.00
  -3   9   3  304.87   11.90
   3   9  -3  315.27   10.20
  -3   9   3  294.57   10.30
  -3   9   3  307.77   11.00
  -3   9   3  322.57   10.70
   3   9  -3  311.27    9.20
  -3   9   3  305.87   10.10
  -3   9   3  288.77   10.50
   1  -9  -3  162.18    6.90
   1  -9  -3  179.28    6.20
   1  -9  -3  168.58    7.00
  -1  -9   3  180.98    6.60
  -1  -9   3  173.68    5.30
   1  -9  -3  168.68    7.10
   1  -9  -3  177.78    6.40
  -1  -9   3  181.68    5.30
  -1   9   3  177.78    6.90
   1   9  -3  177.08    5.40
  -1   9   3  177.78    6.40
  -1   9   3  179.78    6.50
  -1   9   3  165.18    6.60
  -1   9   3  180.98    6.70
   1   9  -3  181.48    5.80
   1   9  -3  173.98    6.50
   1   9  -3  184.28    5.50
  -1  -9  -3   39.40    2.70
   1  -9   3   33.20    2.00
  -1  -9  -3   33.60    2.30
  -1  -9  -3   34.10    2.70
  -1  -9  -3   37.40    2.20
   1  -9   3   38.30    2.40
   1   9   3   35.30    2.20
  -1   9  -3   31.40    1.30
  -1   9  -3   33.60    1.90
  -1   9  -3   32.90    2.10
   1   9   3   32.00    2.30
   1   9   3   38.20    2.30
  -1   9  -3   33.20    1.90
   1   9   3   34.30    2.50
  -1   9  -3   33.80    1.40
   3  -9   3   97.29    4.60
  -3  -9  -3  103.49    5.30
   3  -9   3  101.59    4.00
  -3  -9  -3  102.49    4.80
   3   9   3  104.79    5.10
  -3   9  -3   99.79    4.60
  -3   9  -3  103.09    5.10
   3   9   3  100.19    4.90
   5  -9   3   98.59    4.10
  -5  -9  -3   92.59    5.20
   5  -9   3  102.59    5.70
   5  -9   3  103.29    4.80
  -5  -9  -3   90.59    8.10
   5   9   3   97.29    5.30
  -5   9  -3   96.19    5.20
  -5   9  -3   97.59    5.80
   5   9   3  110.99    5.90
  -8 -10   3  167.88    7.70
   8 -10  -3  180.78    7.30
   8 -10  -3  181.38    8.20
   8 -10  -3  179.38    8.80
   8 -10  -3  160.88    7.10
  -8  10   3  178.78    8.30
   8  10  -3  164.68    7.60
  -8  10   3  163.98    8.80
   8  10  -3  181.88    7.60
  -6 -10   3    9.10    1.50
   6 -10  -3   10.20    1.50
   6 -10  -3    7.50    1.80
   6 -10  -3    9.50    2.10
   6 -10  -3    9.60    1.50
   6  10  -3    9.10    1.40
   6  10  -3    9.10    1.50
   6  10  -3    7.70    2.40
  -6  10   3   11.50    3.20
   6  10  -3    9.20    1.20
  -6  10   3   12.60    2.40
   4 -10  -3 1234.88   51.19
  -4 -10   3 1285.57   51.49
  -4 -10   3 1295.67   41.80
   4 -10  -3 1342.77   74.39
  -4 -10   3 1291.27   51.89
  -4 -10   3 1331.37   41.70
   4 -10  -3 1171.88   50.09
   4 -10  -3 1229.38   71.19
  -4  10   3 1254.47   51.49
   4  10  -3 1325.37   41.60
   4  10  -3 1278.77   51.69
   4  10  -3 1278.27   41.80
  -4  10   3 1308.77   74.39
   4  10  -3 1308.67   50.99
  -4  10   3 1232.58   72.69
  -4  10   3 1320.17   52.99
   2 -10  -3  218.48    7.60
   2 -10  -3  216.08    8.30
   2 -10  -3  227.28    7.30
   2 -10  -3  195.08    8.20
   2  10  -3  208.78    6.50
  -2  10   3  209.98    8.30
  -2  10   3  215.88    8.00
  -2  10   3  209.68    7.90
  -2  10   3  209.58    7.70
  -2  10   3  203.98    8.30
   2  10  -3  220.08    6.40
  -2  10   3  210.08    7.40
   2  10  -3  228.58    6.50
   0 -10  -3   73.89    3.90
   0 -10  -3   63.99    3.80
   0 -10   3   71.89    2.80
   0 -10  -3   72.09    3.30
   0 -10  -3   71.99    3.60
   0 -10   3   71.99    3.60
   0  10  -3   70.59    2.90
   0  10  -3   74.89    3.20
   0  10  -3   73.49    2.90
   0  10   3   70.59    3.60
   0  10   3   69.69    4.00
   0  10  -3   66.29    2.60
   0  10   3   69.99    3.80
   0  10  -3   71.09    2.70
   0  10   3   71.59    5.20
   0  10   3   67.99    4.70
   2  10   3 1038.40   32.30
  -2  10  -3 1063.19   31.00
   4 -10   3  151.38    5.20
  -4 -10  -3  157.58    7.40
   4 -10   3  151.78    5.90
   4 -10   3  151.68    7.20
  -4 -10  -3  159.18    6.90
  -4  10  -3  153.68    6.70
   4  10   3  149.49    6.80
  -4  10  -3  160.08    7.30
   4  10   3  161.58    7.20
   6 -10   3   66.79    4.90
  -6 -10  -3   70.49    5.10
   6  10   3   67.99    4.90
  -7 -11   3   12.00    2.00
   7 -11  -3   12.60    1.70
   7 -11  -3   16.30    2.90
   7 -11  -3   11.70    2.10
   7 -11  -3   12.60    2.20
   7  11  -3    8.40    2.40
  -7  11   3    8.50    1.90
   7  11  -3   12.10    2.10
  -7  11   3   12.70    2.70
   7  11  -3    7.70    1.20
   7  11  -3    9.30    1.60
   7  11  -3   10.90    1.80
   5 -11  -3  107.99    4.50
   5 -11  -3  103.09    4.80
   5 -11  -3  112.69    5.80
   5 -11  -3  110.49    5.40
   5  11  -3  107.19    4.40
   5  11  -3  107.99    4.40
  -5  11   3  100.59    5.60
  -5  11   3  107.89    5.40
  -5  11   3  107.29    5.90
   5  11  -3  111.99    4.50
   3 -11  -3   60.39    2.80
   3 -11  -3   60.29    3.10
  -3 -11   3   55.49    2.20
   3 -11  -3   64.99    3.90
   3 -11  -3   62.19    3.50
  -3 -11   3   54.39    2.20
  -3  11   3   55.29    3.70
   3  11  -3   66.09    2.40
  -3  11   3   54.89    2.90
  -3  11   3   62.19    3.50
   3  11  -3   63.99    2.50
   3  11  -3   61.79    2.80
  -3  11   3   53.49    3.60
  -1 -11   3   88.09    3.20
   1 -11  -3   92.49    4.40
   1 -11  -3   96.49    4.80
   1 -11  -3   98.89    4.30
   1 -11  -3  103.79    4.00
  -1 -11   3   94.69    3.30
   1  11  -3   93.09    3.30
  -1  11   3   88.89    4.00
  -1  11   3   98.69    4.60
  -1  11   3   95.69    4.70
  -1  11   3   87.79    4.70
   1  11  -3   96.89    3.40
   1  11  -3   95.29    3.40
   1  11  -3   95.39    3.50
   1  11  -3  102.59    3.50
   1  11  -3   97.19    3.70
  -1 -11  -3  303.57   10.20
   1 -11   3  273.37    9.70
   1 -11   3  300.07    9.90
  -1 -11  -3  306.67   11.10
  -1  11  -3  304.97    9.90
  -1  11  -3  312.47   10.20
   1  11   3  322.77   10.80
  -1  11  -3  295.27    9.10
   1  11   3  308.37   10.90
  -1  11  -3  306.17    9.90
   1  11   3  301.67   11.20
   3 -11   3   33.10    1.80
  -3 -11  -3   28.70    2.80
  -3 -11  -3   27.70    2.50
   3 -11   3   32.70    3.00
  -3  11  -3   26.10    2.20
   3  11   3   32.90    4.80
  -3  11  -3   27.10    2.50
   3  11   3   32.90    2.80
   5 -11   3   54.49    3.10
   5 -11   3   45.00    2.20
   5 -11   3   50.59    3.90
  -5 -11  -3   47.90    4.10
  -5  11  -3   43.60    3.90
   5  11   3   48.90    3.60
   5  11   3   47.00    3.90
   8 -12  -3   98.39    5.20
  -8 -12   3  116.39    5.90
   8 -12  -3   99.49    9.70
   8 -12  -3  101.09    4.90
   8 -12  -3  113.39    6.20
   8  12  -3  104.69    5.40
  -8  12   3  107.99    7.00
   6 -12  -3   25.80    2.00
   6 -12  -3   24.50    2.20
   6 -12  -3   32.00    3.20
   6 -12  -3   29.30    2.80
  -6 -12   3   30.50    2.30
   6  12  -3   28.40    2.20
  -6  12   3   27.30    2.70
   6  12  -3   25.10    2.10
   6  12  -3   29.10    2.20
  -6  12   3   27.90    3.60
   4 -12  -3   82.79    4.00
   4 -12  -3   88.79    4.50
   4 -12  -3   85.69    4.90
   4 -12  -3   91.29    3.60
  -4 -12   3   82.79    3.30
  -4  12   3   74.49    4.70
   4  12  -3   86.49    3.40
  -4  12   3   85.99    4.60
   4  12  -3   80.49    3.40
  -4  12   3   80.79    4.80
   4  12  -3   78.89    3.70
   4  12  -3   85.19    3.80
  -2 -12   3  434.76   13.20
   2 -12  -3  459.25   15.50
  -2 -12   3  458.35   13.20
   2 -12  -3  460.65   14.60
   2  12  -3  432.26   13.60
  -2  12   3  451.65   15.60
  -2  12   3  482.55   15.60
  -2  12   3  473.85   15.20
   2  12  -3  460.65   13.50
  -2  12   3  443.96   14.30
   2  12  -3  450.25   13.60
   0 -12   3  143.19    5.20
   0 -12  -3  152.18    5.70
   0 -12  -3  148.19    6.60
   0  12  -3  150.88    5.40
   0  12   3  157.78    6.40
   0  12  -3  149.19    5.20
   0  12   3  155.08    6.00
   0  12   3  153.88    6.80
   0  12  -3  151.68    5.50
   0  12  -3  152.28    5.50
   0  12   3  151.08    6.50
   2 -12   3   46.40    2.80
  -2 -12  -3   50.09    3.60
  -2 -12  -3   47.50    3.00
  -2  12  -3   46.10    3.00
   2  12   3   45.50    3.30
  -2  12  -3   48.70    3.70
   2  12   3   34.70    2.80
  -2  12  -3   44.90    1.60
   4 -12   3  133.29    6.30
   4 -12   3  116.69    6.10
  -4 -12  -3  129.99    6.20
  -4 -12  -3  133.69    6.80
   4  12   3  124.79    6.10
  -4  12  -3  125.29    6.00
   4  12   3  127.39    6.50
  -4  12  -3  135.99    6.70
   7 -13  -3   66.09    3.40
   7 -13  -3   60.69    3.80
   7 -13  -3   72.59    5.20
   7 -13  -3   77.69    4.80
  -7 -13   3   69.29    4.10
  -7  13   3   73.59    4.90
   7  13  -3   65.89    4.50
   7  13  -3   67.69    5.30
   7  13  -3   66.09    3.90
  -7  13   3   69.19    5.30
   5 -13  -3  210.18    8.10
   5 -13  -3  231.68    9.60
   5  13  -3  208.98    7.50
   5  13  -3  203.98    7.50
   5  13  -3  215.58    7.60
  -5  13   3  218.88    9.00
  -5  13   3  208.68    9.40
  -5  13   3  217.58    9.40
  -3 -13   3   95.19    3.40
   3 -13  -3   97.39    3.80
   3 -13  -3   97.49    5.20
   3 -13  -3   94.89    4.50
  -3  13   3   94.29    5.20
  -3  13   3   91.59    4.80
   3  13  -3   97.29    3.50
   3  13  -3   89.19    3.80
   3  13  -3   97.29    3.80
  -3  13   3   90.89    5.10
   3  13  -3   99.19    3.70
   1 -13  -3  213.08    7.10
   1 -13  -3  214.48    7.70
  -1 -13   3  203.28    6.50
   1 -13  -3  209.88    8.30
   1  13  -3  201.68    6.10
  -1  13   3  187.78    7.30
   1  13  -3  207.98    6.60
   1  13  -3  196.28    6.90
   1  13  -3  204.78    6.20
   1  13  -3  193.18    6.80
   1  13  -3  191.28    6.70
  -1  13   3  201.48    8.00
   1  13  -3  200.88    6.70
  -1  13   3  197.98    8.40
  -1  13   3  196.48    8.20
  -1 -13  -3  303.77   11.10
  -1 -13  -3  297.87   10.10
  -1  13  -3  283.07    9.00
   1  13   3  290.47   10.70
  -1  13  -3  297.97   10.00
  -1  13  -3  291.17    9.80
   1  13   3  290.87   10.90
  -1  13  -3  290.47    9.90
   3 -13   3  147.89    6.40
  -3 -13  -3  140.99    6.40
  -3 -13  -3  146.89    7.10
  -3  13  -3  148.49    6.80
   3  13   3  147.39    6.70
  -3  13  -3  138.89    6.20
   3  13   3  154.98    7.10
   5 -13   3   52.79    3.00
  -5 -13  -3   54.29    4.50
  -5  13  -3   66.29    4.80
   5  13   3   52.19    6.40
   5  13   3   55.89    4.40
   6 -14  -3  300.17   10.70
   6 -14  -3  302.27   11.50
  -6 -14   3  284.17   10.40
   6 -14  -3  301.87    9.80
  -6  14   3  278.27   12.40
   6  14  -3  300.37   10.40
   6  14  -3  311.17   10.50
  -6  14   3  300.07   11.90
   6  14  -3  298.67   10.40
   4 -14  -3   96.09    4.60
  -4 -14   3   97.89    3.80
   4 -14  -3   97.69    3.90
   4 -14  -3   93.39    4.90
   4 -14  -3  102.49    5.60
  -4  14   3   91.99    5.50
  -4  14   3   96.69    5.60
  -4  14   3   96.59    5.20
   4  14  -3  102.99    4.00
   4  14  -3   99.19    4.10
  -2 -14   3   80.09    2.90
   2 -14  -3   75.89    3.40
   2 -14  -3   79.09    4.00
   2 -14  -3   82.09    4.70
   2  14  -3   77.49    3.30
   2  14  -3   77.99    3.20
  -2  14   3   75.89    4.70
   2  14  -3   79.59    3.40
   2  14  -3   80.09    3.10
   2  14  -3   81.79    3.30
  -2  14   3   74.49    4.50
  -2  14   3   74.29    3.60
   2  14  -3   79.29    3.10
  -2  14   3   73.29    4.30
   0 -14  -3  579.64   17.70
   0 -14  -3  573.64   19.00
   0  14   3  574.14   18.70
   0  14  -3  568.84   17.50
   0  14   3  581.64   19.00
   0  14  -3  564.44   17.60
   0  14  -3  583.74   17.50
   0  14  -3  558.84   17.20
  -2 -14  -3   40.60    2.90
  -2 -14  -3   44.00    3.50
   2  14   3   40.60    3.30
  -2  14  -3   38.80    2.60
   2  14   3   39.60    3.00
  -2  14  -3   39.70    2.90
  -4 -14  -3   80.99    7.70
   4 -14   3   94.49    5.60
   4  14   3   84.09    5.20
  -4  14  -3   79.59    5.10
   4  14   3   86.19    5.00
   7 -15  -3  188.78    8.70
   7 -15  -3  183.28    7.80
   7 -15  -3  202.68    6.90
  -7  15   3  203.58   10.40
   7  15  -3  176.18    7.90
   7  15  -3  187.38    7.90
  -7  15   3  204.88    9.40
   7  15  -3  209.78    9.10
   5 -15  -3  180.28    7.90
   5 -15  -3  192.58    7.50
   5 -15  -3  185.28    6.30
   5 -15  -3  187.28    9.40
  -5 -15   3  172.78    6.60
   5  15  -3  171.78    6.80
  -5  15   3  194.28    8.40
   5  15  -3  180.28    6.70
  -5  15   3  180.58    8.70
   5  15  -3  177.28    6.70
  -5  15   3  190.38    8.90
   3 -15  -3   38.90    3.30
  -3 -15   3   33.90    2.10
  -3 -15   3   33.30    1.80
  -3  15   3   35.30    3.20
   3  15  -3   35.60    2.10
   3  15  -3   37.30    1.90
  -3  15   3   36.10    3.40
   3  15  -3   35.50    2.30
  -3  15   3   33.20    2.90
   1 -15  -3  474.35   16.40
   1 -15  -3  487.75   14.80
  -1 -15   3  483.65   14.30
   1  15  -3  470.75   14.80
  -1  15   3  455.75   16.60
   1  15  -3  483.25   14.50
  -1  15   3  451.05   19.10
   1  15  -3  472.45   14.80
  -1  15   3  453.45   15.10
   1  15  -3  480.05   14.60
  -1  15   3  489.95   16.50
   1 -15   3  163.38    6.90
  -1 -15  -3  166.48    6.50
  -1 -15  -3  160.78    7.50
   1  15   3  166.38    7.20
  -1  15  -3  164.68    6.50
  -1  15  -3  149.99    5.60
   1  15   3  166.88    7.40
  -1  15  -3  164.08    6.30
   3 -15   3    9.50    1.80
  -3 -15  -3    9.00    2.20
  -3 -15  -3    8.80    1.70
  -3  15  -3    7.60    1.70
  -3  15  -3   10.00    1.90
   3  15   3    7.70    1.80
   3  15   3    7.30    1.70
   6 -16  -3    2.10    1.40
   6 -16  -3    1.70    1.00
   6 -16  -3    2.60    0.70
   6 -16  -3    2.40    1.50
   6  16  -3    2.60    0.90
  -6  16   3    4.10    1.90
   4 -16  -3    4.70    1.60
   4 -16  -3    4.80    0.90
  -4 -16   3    4.30    0.90
   4 -16  -3    5.80    1.40
  -4  16   3    6.60    1.90
   4  16  -3    5.00    0.90
   4  16  -3    5.10    1.10
  -4  16   3    6.70    1.80
  -4  16   3    4.10    1.50
   2 -16  -3    1.70    1.40
   2 -16  -3    1.90    0.60
  -2 -16   3    1.70    0.60
   2  16  -3    1.60    0.70
  -2  16   3    1.30    1.10
  -2  16   3    0.90    1.00
   2  16  -3    1.30    0.50
   2  16  -3    1.70    0.50
   2  16  -3    2.20    0.60
  -2  16   3    2.70    1.10
   2  16  -3    0.80    0.70
  -2  16   3    0.80    0.90
   0 -16  -3   10.80    1.50
   0 -16   3   10.30    1.70
   0 -16  -3    9.80    2.10
   0  16  -3   11.50    1.50
   0  16   3    9.20    2.00
   0  16   3    7.40    1.70
   0  16   3   10.30    1.90
   0  16  -3    9.20    1.50
   0  16  -3    9.20    2.10
   0  16  -3    9.30    1.40
   0  16  -3    9.90    1.30
  -2 -16  -3   21.20    2.50
   2 -16   3   18.30    2.00
  -2 -16  -3   18.80    2.90
   2  16   3   20.70    2.70
   2  16   3   20.00    2.80
  -2  16  -3   18.50    1.90
  -2  16  -3   19.60    1.30
   5 -17  -3  204.78    9.40
   5 -17  -3  195.58    6.30
   5 -17  -3  168.68    7.60
  -5  17   3  215.68    9.20
   5  17  -3  191.18    7.50
  -5  17   3  198.38    9.50
   5  17  -3  190.28    7.10
   3 -17  -3   68.39    4.00
   3 -17  -3   62.59    4.50
  -3  17   3   68.29    4.50
  -3  17   3   73.89    4.80
   3  17  -3   65.09    3.10
  -3  17   3   72.59    4.90
   3  17  -3   68.39    3.40
   3  17  -3   63.09    2.90
   1 -17  -3  171.98    7.80
   1 -17  -3  164.28    6.10
  -1 -17   3  166.28    5.80
  -1  17   3  148.99    7.70
  -1  17   3  162.18    7.40
  -1  17   3  164.88    7.70
   1  17  -3  165.58    6.40
   1  17  -3  158.78    5.90
   1 -17   3  154.28    6.10
  -1 -17  -3  153.68    6.30
  -1 -17  -3  152.18    7.40
   1  17   3  147.79    7.20
   1  17   3  149.39    7.00
  -1  17  -3  144.19    6.20
  -1  17  -3  148.69    6.10
  -1  17  -3  140.59    6.30
   3  17   3   29.10    3.10
   4 -18  -3   13.50    1.10
   4 -18  -3   18.10    3.10
   4 -18  -3   21.00    2.70
   4  18  -3   17.10    1.50
   4  18  -3   16.10    1.60
  -4  18   3   19.50    3.00
  -4  18   3   13.80    2.50
   4  18  -3   14.60    1.90
   2 -18  -3   83.69    5.20
   2 -18  -3   81.89    3.50
   2  18  -3   84.19    3.10
   2  18  -3   81.29    3.50
  -2  18   3   84.39    5.10
   2  18  -3   82.79    3.70
   2  18  -3   83.69    4.10
  -2  18   3   76.89    5.10
   0 -18   3  279.37    9.30
   0 -18  -3  256.17   11.00
   0 -18  -3  265.87    9.60
   0  18  -3  276.07    9.60
   0  18  -3  298.77   10.70
   0  18   3  270.57   10.90
   0  18   3  280.87   11.20
   0  18  -3  273.67   10.00
  -2 -18  -3    4.90    2.10
  -2 -18  -3    3.30    1.20
  -2  18  -3    4.50    1.40
   2  18   3    3.10    1.40
   2  18   3    3.90    1.70
   3 -19  -3   88.19    3.80
   3 -19  -3   91.59    6.40
  -3  19   3   83.49    5.30
   3  19  -3   82.79    4.30
   3  19  -3   85.89    3.90
   3  19  -3   91.99    3.90
  -3  19   3   84.29    5.50
   3  19  -3   84.49    3.60
   1 -19  -3   23.50    1.90
   1 -19  -3   20.00    3.00
   1  19  -3   22.80    2.20
   1  19  -3   20.50    1.70
  -1  19   3   23.50    3.20
  -1  19   3   23.90    3.20
   1  19  -3   24.20    1.90
  -1 -19  -3   44.30    3.10
  -1  19  -3   48.00    3.40
   1  19   3   30.50    4.80
  -1  19  -3   51.69    4.70
  10   0  -4  334.37   12.70
 -10   0   4  303.47   11.90
  10   0  -4  327.37   13.60
 -10   0   4  335.27   14.00
  -8   0   4   17.10    2.20
   8   0  -4   12.50    2.10
   8   0  -4   16.00    2.40
   8   0  -4   16.50    2.40
  -8   0   4   14.30    2.40
  -6   0   4  549.45   16.90
   6   0  -4  557.54   17.80
  -6   0   4  572.34   18.10
  -4   0   4  828.42   30.80
   4   0  -4  767.12   41.40
   4   0  -4  816.82   42.30
  -4   0   4  791.42   42.60
  -4   0   4  737.73   41.50
   4   0  -4  756.42   29.80
  -4   0   4  817.12   30.70
   4   0  -4  804.12   30.20
  -2   0   4  172.08    6.00
   2   0  -4  181.88    6.10
   2   0  -4  178.18    6.00
   2   0  -4  180.18    6.40
   2   0  -4  181.58    6.00
   2   0  -4  189.68    6.20
  -2   0   4  172.78    5.60
  -2   0   4  172.68    6.00
   2   0  -4  190.88    5.90
  -2   0   4  185.68    5.60
  -2   0   4  171.58    6.30
  -2   0   4  178.38    6.00
   0   0   4 1242.18   56.39
   0   0  -4 1336.37   58.49
   0   0  -4 1337.07   44.80
   0   0  -4 1345.37   44.30
   0   0   4 1231.98   43.80
   0   0   4 1349.77   57.89
   0   0  -4 1367.96   57.09
   0   0   4 1295.57   44.30
  -2   0  -4  853.31   25.80
   2   0   4  879.01   26.30
   4   0   4    9.90    1.80
  -4   0  -4    8.90    1.50
  -4   0  -4    9.40    1.80
   4   0   4    7.70    1.30
  -4   0  -4    9.10    2.00
   4   0   4    8.40    1.60
   4   0   4    9.10    1.10
   6   0   4  139.79    5.30
  -6   0  -4  130.99    7.40
   6   0   4  137.39    5.70
   6   0   4  131.99    6.50
   6   0   4  126.09    5.20
   6   0   4  137.99    7.30
   9  -1  -4   77.29    4.90
  -9  -1   4   86.79    5.50
  -9  -1   4   78.39    4.30
   9  -1  -4   86.99    4.90
   9  -1  -4   86.69    5.50
   9   1  -4   86.99    5.30
  -9   1   4   84.99    5.00
   9   1  -4   87.19    5.00
  -9   1   4   86.29    5.60
   9   1  -4   82.79    4.90
  -7  -1   4   27.20    2.00
   7  -1  -4   27.20    2.30
  -7  -1   4   25.20    1.80
   7  -1  -4   26.20    2.50
   7  -1  -4   26.70    2.40
   7  -1  -4   29.90    2.40
  -7  -1   4   29.80    2.60
   7   1  -4   24.40    2.20
  -7   1   4   29.00    2.20
   7   1  -4   24.00    2.30
  -7   1   4   26.00    1.90
   7   1  -4   25.10    2.20
   7   1  -4   25.50    2.30
  -7   1   4   26.80    2.60
   5  -1  -4  238.98    8.40
  -5  -1   4  219.18    7.80
  -5  -1   4  235.98    8.10
  -5  -1   4  230.38    8.20
   5  -1  -4  226.18    8.00
   5  -1  -4  224.98    8.20
  -5  -1   4  238.98    7.30
   5  -1  -4  225.18    8.10
  -5  -1   4  223.48    7.10
  -5  -1   4  234.78    7.20
   5  -1  -4  230.08    8.40
   5   1  -4  234.78    8.20
  -5   1   4  214.78    7.60
  -5   1   4  206.08    7.90
   5   1  -4  234.18    8.10
  -5   1   4  207.38    8.00
   5   1  -4  231.28    8.10
   5   1  -4  239.48    7.90
  -5   1   4  233.08    8.40
  -5   1   4  234.78    7.10
  -5   1   4  234.78    7.60
  -3  -1   4  824.52   38.80
   3  -1  -4  867.31   42.10
  -3  -1   4  847.52   29.70
   3  -1  -4  860.81   43.80
   3  -1  -4  864.61   31.20
   3  -1  -4  856.31   31.80
   3   1  -4  838.62   39.40
  -3   1   4  847.52   31.30
   3   1  -4  864.91   29.70
   3   1  -4  855.31   29.90
   3   1  -4  872.11   38.80
  -3   1   4  865.41   43.10
  -3   1   4  828.72   41.50
  -3   1   4  830.42   31.30
  -1  -1   4   10.80    1.20
   1  -1  -4    7.00    1.00
   1  -1  -4    6.40    1.00
   1  -1  -4    9.10    1.00
   1  -1  -4    8.50    1.10
  -1  -1   4    8.20    0.60
  -1  -1   4    8.10    0.80
  -1  -1   4    8.60    0.90
   1  -1  -4    8.30    1.10
  -1  -1   4    8.10    0.80
  -1  -1   4    7.70    0.60
  -1  -1   4   10.20    1.20
  -1   1   4    7.90    0.80
  -1   1   4   10.00    0.90
   1   1  -4    8.20    1.00
   1   1  -4    8.10    1.00
  -1   1   4    7.80    1.10
   1   1  -4    6.50    1.00
  -1   1   4   10.20    1.20
   1   1  -4    7.70    0.70
   1   1  -4    7.50    0.80
  -1   1   4   10.30    0.90
  -1   1   4    8.70    1.20
  -1  -1  -4  345.87   11.10
   1  -1   4  324.97   10.90
   1  -1   4  331.57   10.80
   1  -1   4  334.17   10.80
   1  -1   4  335.47    9.90
   1  -1   4  320.97   10.70
  -1  -1  -4  332.37   10.70
  -1  -1  -4  332.67   11.00
   1  -1   4  326.17   10.40
  -1   1  -4  339.47   10.80
   1   1   4  321.67   10.90
   1   1   4  331.27   10.90
  -1   1  -4  330.07   10.60
  -1   1  -4  358.86   11.10
   1   1   4  330.07   10.20
   1   1   4  347.07   10.60
   1   1   4  326.77   11.60
   3  -1   4  308.27   10.40
   3  -1   4  297.87   10.30
  -3  -1  -4  306.07   10.40
   3  -1   4  313.67    9.30
  -3  -1  -4  300.07   11.10
  -3  -1  -4  292.17   10.70
   3  -1   4  307.77   10.90
   3  -1   4  299.27   10.20
   3   1   4  296.77   10.80
   3   1   4  300.17   10.20
  -3   1  -4  297.47   10.70
   3   1   4  311.97    9.60
  -3   1  -4  323.27   11.20
   3   1   4  303.47   10.50
  -3   1  -4  307.97   10.20
  -5  -1  -4    4.20    1.50
  -5  -1  -4    3.10    1.10
  -5  -1  -4    3.10    1.20
   5  -1   4    6.10    0.90
   5  -1   4    5.20    1.10
   5  -1   4    6.70    2.40
   5  -1   4    5.20    0.90
   5  -1   4    4.20    1.50
   5   1   4    4.40    1.00
   5   1   4    4.30    1.00
   5   1   4    5.80    1.50
  -5   1  -4    1.70    1.80
  -5   1  -4    7.30    2.00
   5   1   4    5.00    1.20
   5   1   4    4.40    1.50
  10  -2  -4   83.79    5.80
 -10  -2   4   77.29    5.60
  10  -2  -4   75.09    4.80
  10  -2  -4   75.39    5.70
  10   2  -4   83.69    5.70
 -10   2   4   80.39    5.80
   8  -2  -4  214.88   11.10
  -8  -2   4  206.98    7.50
  -8  -2   4  228.58    8.00
  -8  -2   4  222.48    9.20
   8  -2  -4  222.28    8.70
   8  -2  -4  222.18    8.90
  -8   2   4  228.78    8.60
   8   2  -4  208.78    9.00
  -8   2   4  215.08    9.40
   8   2  -4  219.98    8.70
   8   2  -4  208.98    8.70
   8   2  -4  198.58    8.60
  -6  -2   4  365.06   10.50
  -6  -2   4  367.16   12.30
   6  -2  -4  348.07   12.30
  -6  -2   4  367.96   11.10
   6  -2  -4  343.47   12.30
   6  -2  -4  362.46   12.60
  -6  -2   4  365.16   10.90
   6  -2  -4  355.36   12.10
   6  -2  -4  364.16   12.10
   6   2  -4  350.76   12.10
  -6   2   4  355.06   12.60
   6   2  -4  329.87   11.80
   6   2  -4  360.56   11.80
   6   2  -4  360.56   12.20
  -6   2   4  358.16   11.80
  -6   2   4  363.66   10.60
   4  -2  -4   76.29    3.60
  -4  -2   4   70.79    3.30
   4  -2  -4   84.89    3.60
  -4  -2   4   67.09    3.00
   4  -2  -4   78.49    3.70
   4  -2  -4   84.49    3.80
  -4  -2   4   66.69    2.90
   4  -2  -4   83.79    3.60
  -4   2   4   69.19    3.50
   4   2  -4   80.99    3.30
   4   2  -4   81.59    3.30
  -4   2   4   68.79    3.40
   4   2  -4   87.69    4.10
  -4   2   4   70.09    3.20
   4   2  -4   80.69    3.10
   4   2  -4   81.09    3.70
  -4   2   4   68.29    3.60
  -4   2   4   74.29    3.20
  -2  -2   4  767.42   33.20
   2  -2  -4  824.02   30.40
  -2  -2   4  774.12   33.00
  -2  -2   4  762.92   26.20
   2  -2  -4  790.62   29.30
   2  -2  -4  780.82   41.70
   2  -2  -4  790.02   40.00
  -2  -2   4  757.02   25.90
  -2   2   4  863.61   42.50
  -2   2   4  791.92   29.90
   2   2  -4  815.02   33.20
  -2   2   4  800.92   41.10
  -2   2   4  773.32   29.50
   2   2  -4  783.32   26.60
   2   2  -4  777.02   25.90
   2   2  -4  769.42   33.90
   0  -2  -4 1096.19   39.50
   0  -2  -4 1042.10   50.99
   0  -2  -4 1089.79   53.79
   0  -2   4 1075.39   47.70
   0  -2   4 1107.79   36.80
   0  -2  -4 1080.29   38.50
   0  -2   4 1133.79   37.00
   0  -2   4 1078.09   47.60
   0   2   4 1057.09   38.60
   0   2   4 1079.09   39.00
   0   2  -4 1071.89   36.40
   0   2   4 1162.58   53.69
   0   2   4 1101.19   52.79
   0   2  -4 1058.79   47.20
   0   2  -4  986.20   47.20
   0   2  -4  994.40   36.30
   2  -2   4   39.40    2.50
   2  -2   4   40.90    2.60
   2  -2   4   40.40    2.30
   2  -2   4   38.30    1.50
  -2  -2  -4   38.40    2.60
  -2  -2  -4   32.10    2.30
  -2  -2  -4   38.40    2.70
   2  -2   4   38.80    2.20
   2  -2   4   39.40    2.50
  -2  -2  -4   36.60    2.30
   2   2   4   40.60    2.00
   2   2   4   37.60    2.40
   2   2   4   39.10    2.40
   2   2   4   38.10    2.60
   2   2   4   44.00    2.70
  -2   2  -4   39.30    2.20
  -2   2  -4   38.00    2.40
  -2   2  -4   36.90    2.50
  -2   2  -4   37.20    2.30
   4  -2   4   84.19    3.10
   4  -2   4   83.29    4.00
   4  -2   4   79.19    4.60
  -4  -2  -4   81.09    4.60
   4  -2   4   84.19    4.20
  -4  -2  -4   87.69    4.40
  -4  -2  -4   88.89    5.00
   4   2   4   79.29    3.90
   4   2   4   84.19    5.10
  -4   2  -4   92.99    5.00
  -4   2  -4   81.99    4.50
   4   2   4   85.29    4.40
   4   2   4   84.39    3.70
  -4   2  -4   82.49    4.10
  -6  -2  -4  115.59    6.80
   6  -2   4  100.99    5.60
   6  -2   4  108.79    6.40
   6  -2   4  105.29    4.90
   6  -2   4  107.49    4.10
   6   2   4  110.99    4.90
   6   2   4   96.79    5.60
   6   2   4  104.19    4.80
  -6   2  -4  119.39    6.90
   6   2   4  113.19    6.50
   9  -3  -4   95.89    6.00
   9  -3  -4   97.29    5.60
  -9  -3   4  102.29    4.70
  -9  -3   4  103.39    6.00
   9  -3  -4   93.29    5.30
   9   3  -4  114.59    6.10
   9   3  -4  100.59    6.20
  -9   3   4   99.99    6.20
   9   3  -4   98.09    5.50
   9   3  -4  102.49    5.50
   7  -3  -4   58.69    3.90
   7  -3  -4   58.49    3.70
  -7  -3   4   57.09    3.70
   7  -3  -4   57.29    3.80
  -7  -3   4   63.79    2.90
  -7  -3   4   58.09    2.70
   7  -3  -4   70.19    3.80
   7   3  -4   56.59    3.40
   7   3  -4   64.69    3.50
  -7   3   4   60.59    2.00
  -7   3   4   66.29    4.20
   7   3  -4   59.59    3.70
  -7   3   4   66.09    3.60
  -7   3   4   61.29    2.00
   7   3  -4   60.99    3.70
   5  -3  -4  847.12   51.69
   5  -3  -4  899.31   37.50
  -5  -3   4  967.10   35.00
  -5  -3   4 1010.30   34.60
  -5  -3   4  928.61   46.00
  -5  -3   4  943.71   48.10
   5  -3  -4  946.71   54.19
   5  -3  -4  815.52   36.70
   5   3  -4  922.01   45.50
  -5   3   4  905.41   38.00
  -5   3   4  941.91   54.79
  -5   3   4 1005.40   57.19
  -5   3   4  962.70   38.70
   5   3  -4  945.31   33.80
  -3  -3   4  687.03   23.40
   3  -3  -4  711.33   40.10
  -3  -3   4  691.13   30.30
   3  -3  -4  678.33   28.40
   3  -3  -4  669.93   27.80
  -3  -3   4  689.93   23.50
  -3  -3   4  700.23   30.20
   3  -3  -4  612.14   39.10
  -3   3   4  705.63   28.50
  -3   3   4  713.13   28.50
   3   3  -4  692.93   23.30
   3   3  -4  707.53   30.20
  -3   3   4  742.23   41.70
   3   3  -4  711.73   29.70
   3   3  -4  689.13   23.30
  -3   3   4  682.33   39.30
  -1  -3   4  110.29    3.80
   1  -3  -4  105.89    4.50
   1  -3  -4  111.69    4.10
   1  -3  -4  106.99    4.30
  -1  -3   4  115.79    3.80
   1  -3  -4  108.69    4.30
  -1  -3   4  113.89    4.30
  -1  -3   4  109.59    4.30
   1  -3  -4  115.29    4.60
  -1  -3   4  110.49    3.80
  -1   3   4  108.69    4.50
   1   3  -4  108.69    3.80
   1   3  -4  109.69    4.20
   1   3  -4  110.79    3.90
   1   3  -4  104.29    3.60
  -1   3   4  109.29    4.40
  -1   3   4  114.49    4.30
  -1   3   4  114.79    4.50
  -1   3   4  119.89    4.20
  -1   3   4  116.49    4.20
   1   3  -4  113.19    3.80
   1  -3   4  416.56   13.20
   1  -3   4  437.66   12.80
   1  -3   4  400.66   13.20
  -1  -3  -4  438.16   13.90
  -1  -3  -4  397.06   15.40
   1  -3   4  424.26   13.40
  -1  -3  -4  443.46   13.80
   1   3   4  445.76   13.10
  -1   3  -4  432.96   13.40
   1   3   4  412.36   13.80
   1   3   4  413.56   13.50
  -1   3  -4  425.56   13.10
  -3  -3  -4  692.53   22.40
  -3  -3  -4  683.23   22.10
   3  -3   4  671.83   21.30
   3  -3   4  724.13   22.10
   3  -3   4  721.23   21.50
   3  -3   4  713.53   21.40
   3   3   4  699.83   20.90
  -3   3  -4  679.83   21.80
   3   3   4  709.93   21.80
   3   3   4  717.33   22.20
  -3   3  -4  715.43   22.30
  -5  -3  -4   15.90    2.20
   5  -3   4   25.20    2.10
  -5  -3  -4   18.50    2.90
   5  -3   4   21.70    1.20
   5  -3   4   19.00    2.40
   5  -3   4   20.30    2.70
   5   3   4   22.80    2.80
  -5   3  -4   21.60    3.20
  -5   3  -4   23.70    2.50
   5   3   4   21.80    1.90
   5   3   4   16.70    2.50
  -8  -4   4  256.37    8.60
   8  -4  -4  278.87   10.50
   8  -4  -4  281.17   10.20
  -8  -4   4  261.27   10.40
  -8   4   4  263.17   10.10
   8   4  -4  257.27    9.90
   8   4  -4  269.57   10.40
  -8   4   4  268.77   11.10
   8   4  -4  239.18    9.70
   8   4  -4  267.17   10.30
   6  -4  -4  446.36   18.20
  -6  -4   4  455.25   14.50
   6  -4  -4  437.76   14.80
   6  -4  -4  444.96   14.60
  -6  -4   4  437.26   12.80
   6  -4  -4  450.25   14.80
   6  -4  -4  445.16   15.30
  -6  -4   4  463.75   12.90
  -6   4   4  456.65   14.60
   6   4  -4  442.16   14.70
  -6   4   4  450.35   15.40
   6   4  -4  449.26   14.20
   6   4  -4  430.66   14.10
  -6   4   4  445.46   14.40
   6   4  -4  442.46   14.40
   4  -4  -4  285.87    9.80
   4  -4  -4  295.17    9.80
   4  -4  -4  288.87   10.20
   4  -4  -4  284.87    9.60
  -4  -4   4  293.87    9.10
   4  -4  -4  292.07   10.10
  -4  -4   4  278.97    8.70
  -4   4   4  290.27   10.20
  -4   4   4  279.27   11.00
   4   4  -4  295.67    8.90
  -4   4   4  286.47   10.00
  -4   4   4  293.37    9.60
   4   4  -4  293.37    9.60
  -4   4   4  288.77    9.60
   4   4  -4  279.97    8.90
   2  -4  -4  486.75   15.40
   2  -4  -4  483.25   15.00
   0  -4   4  381.06   12.00
   0  -4   4  388.56   11.80
   0  -4  -4  383.76   12.40
   0  -4  -4  394.56   12.70
   0  -4   4  395.96   12.40
   0   4   4  396.16   12.10
   0   4   4  391.36   12.40
   0   4   4  389.06   12.50
   0   4   4  386.26   12.70
   0   4  -4  384.16   12.30
   0   4   4  387.56   12.20
   0   4  -4  381.76   11.70
   2  -4   4   25.60    1.60
  -2  -4  -4   30.00    2.00
   2  -4   4   23.60    1.70
  -2  -4  -4   22.30    2.20
   2  -4   4   21.50    2.00
   2  -4   4   23.50    1.90
  -2  -4  -4   20.40    2.00
   2  -4   4   19.70    1.80
   2   4   4   21.90    1.80
  -2   4  -4   24.50    1.80
  -2   4  -4   20.80    1.70
  -2   4  -4   22.10    1.60
   2   4   4   24.10    1.70
  -2   4  -4   22.50    2.00
   2   4   4   23.70    2.10
  -4  -4  -4  364.76   13.20
   4  -4   4  373.46   12.30
  -4  -4  -4  360.86   13.40
  -4  -4  -4  381.96   15.00
   4  -4   4  371.86   13.10
   4  -4   4  371.96   12.20
   4   4   4  345.17   12.10
   4   4   4  371.56   13.20
  -4   4  -4  342.17   12.60
  -4   4  -4  345.17   16.50
  -4   4  -4  355.06   12.00
   4   4   4  369.46   12.70
   6  -4   4   36.20    3.60
   6  -4   4   39.70    3.30
   6  -4   4   41.40    2.80
  -6  -4  -4   37.60    3.90
   6   4   4   40.70    2.70
   6   4   4   38.50    3.70
   6   4   4   35.70    3.30
  -6   4  -4   42.10    4.00
   9  -5  -4  256.57   10.90
  -9  -5   4  272.57   11.00
   9  -5  -4  266.47   10.40
  -9  -5   4  272.17   10.80
   9  -5  -4  272.77   11.60
  -9  -5   4  269.07    8.90
   9  -5  -4  268.57   10.70
   9   5  -4  263.87   10.80
   9   5  -4  246.28   10.30
  -9   5   4  259.07   11.70
   9   5  -4  263.57   10.80
   7  -5  -4  292.07   11.10
  -7  -5   4  293.47    9.00
   7  -5  -4  294.17   11.60
  -7  -5   4  303.57    9.00
  -7  -5   4  300.77   10.90
   7  -5  -4  299.77   10.80
   7  -5  -4  311.37   11.10
   7   5  -4  314.47   11.20
   7   5  -4  297.37   10.50
   7   5  -4  297.07   10.80
   7   5  -4  311.57   10.60
  -7   5   4  307.17   11.90
  -7   5   4  301.57   11.00
   5  -5  -4   35.70    2.30
  -5  -5   4   28.40    1.60
  -5  -5   4   33.20    1.80
   5  -5  -4   32.40    2.40
   5  -5  -4   31.20    2.30
   5  -5  -4   30.10    2.50
   5  -5  -4   34.80    2.60
  -5  -5   4   29.80    1.90
   5   5  -4   33.20    1.80
  -5   5   4   29.10    2.10
   5   5  -4   32.20    1.70
   5   5  -4   32.00    1.90
  -5   5   4   29.20    2.20
   5   5  -4   35.50    2.40
  -5   5   4   32.00    2.90
  -5   5   4   28.00    2.30
   5   5  -4   33.20    1.90
  -5   5   4   30.90    2.20
   3  -5  -4  672.03   20.50
   3  -5  -4  679.83   21.00
   1  -5  -4  635.84   19.40
  -1   5   4  641.54   19.40
  -1  -5  -4    8.30    1.30
  -1  -5  -4    7.30    1.40
  -1  -5  -4    7.70    1.30
   1  -5   4    7.10    0.60
  -1  -5  -4    6.90    1.30
   1  -5   4    8.90    1.30
   1  -5   4    7.40    1.00
   1  -5   4    7.30    1.10
  -1   5  -4    7.20    1.70
   1   5   4    5.50    1.10
  -1   5  -4    7.60    1.00
   1   5   4    7.10    1.30
  -1   5  -4    8.70    1.30
   1   5   4    6.60    1.20
  -1   5  -4    8.80    1.20
   1   5   4    7.00    1.10
  -1   5  -4    5.70    0.90
   1   5   4    7.30    1.30
   3  -5   4  181.68    7.40
   3  -5   4  169.28    7.10
  -3  -5  -4  192.18    7.30
  -3  -5  -4  196.58   10.20
   3  -5   4  196.58    6.80
   3  -5   4  176.88    7.00
  -3  -5  -4  183.68    7.80
   3   5   4  172.68    6.70
   3   5   4  191.28    7.70
  -3   5  -4  188.78    6.60
  -3   5  -4  182.98    7.20
  -3   5  -4  196.38    7.80
   3   5   4  190.08    7.40
  -5  -5  -4  133.29    6.60
   5  -5   4  147.29    7.20
  -5  -5  -4  141.39    7.40
   5  -5   4  164.48    6.70
   5  -5   4  153.18    6.30
  -5   5  -4  141.99    6.90
   5   5   4  147.99    6.10
   5   5   4  150.68    6.90
  -5   5  -4  156.08    7.60
   5   5   4  157.88    7.50
  -8  -6   4   -0.30    0.30
  -8  -6   4   -0.10    0.70
   8  -6  -4    0.00    0.70
   8  -6  -4   -0.10    0.70
   8  -6  -4    0.70    0.80
  -8  -6   4   -0.40    0.40
   8   6  -4    0.50    0.80
   8   6  -4    1.00    0.80
   8   6  -4   -0.50    0.60
  -8   6   4   -0.50    0.90
  -8   6   4    0.30    0.90
   8   6  -4    0.30    0.80
   6  -6  -4   38.00    3.10
   6  -6  -4   33.00    2.70
   6  -6  -4   37.90    2.60
  -6  -6   4   35.40    2.30
   6  -6  -4   32.90    2.90
   6  -6  -4   37.90    2.60
   6   6  -4   33.60    2.30
   6   6  -4   34.70    2.20
  -6   6   4   34.20    2.70
   6   6  -4   41.50    2.80
  -6   6   4   32.60    2.90
   6   6  -4   37.50    2.30
  -4  -6   4   92.99    3.00
  -4  -6   4   96.89    3.80
   4  -6  -4   84.89    4.50
   4  -6  -4   98.19    4.20
   4  -6  -4   99.09    4.20
   4  -6  -4  100.69    4.40
  -4  -6   4   89.69    3.30
   4   6  -4   88.09    3.70
  -4   6   4   95.99    4.30
  -4   6   4   95.59    4.20
   4   6  -4   94.99    3.20
   4   6  -4   94.69    3.40
  -4   6   4   89.69    4.50
  -4   6   4   88.99    4.10
   4   6  -4   94.09    4.10
  -4   6   4  101.99    4.80
   2  -6  -4    6.20    1.20
   2  -6  -4    9.30    1.40
  -2  -6   4    6.60    1.10
   2  -6  -4    5.20    1.20
   2  -6  -4    6.30    1.00
   2  -6  -4    5.90    1.10
   2   6  -4    6.20    0.90
  -2   6   4    6.60    1.20
  -2   6   4    7.90    1.30
  -2   6   4    4.80    1.00
   2   6  -4    5.30    0.90
  -2   6   4    6.50    1.20
  -2   6   4    8.50    1.30
   2   6  -4    4.70    0.90
  -2   6   4    7.40    1.10
   0  -6   4  105.29    4.60
   0  -6  -4  106.99    4.90
   0  -6  -4   99.89    4.50
   0  -6   4  108.29    3.90
   0  -6  -4  109.79    4.30
   0  -6  -4  107.99    4.80
   0  -6   4  104.99    4.00
   0  -6  -4  115.69    4.50
   0  -6   4  106.39    3.90
   0   6   4   94.29    4.90
   0   6  -4  105.69    3.80
   0   6   4  109.29    4.80
   0   6   4  102.59    4.50
   0   6   4  112.29    4.40
   0   6  -4  114.49    3.90
   0   6  -4  108.59    4.40
   0   6  -4  111.19    3.90
   0   6  -4  112.69    4.00
   0   6   4   97.19    5.20
   0   6   4  108.19    4.50
  -2  -6  -4   57.59    3.50
  -2  -6  -4   49.20    3.30
   2  -6   4   54.29    2.60
   2  -6   4   57.29    3.10
   2  -6   4   53.39    2.40
  -2  -6  -4   48.90    2.90
   2   6   4   49.90    3.70
  -2   6  -4   51.89    3.10
  -2   6  -4   55.89    2.50
  -2   6  -4   50.59    2.70
   2   6   4   51.69    2.80
  -2   6  -4   56.79    3.00
   2   6   4   60.59    3.20
   4  -6   4    0.50    0.80
  -4  -6  -4    0.50    0.70
   4  -6   4    0.70    0.80
   4  -6   4    0.20    0.60
  -4  -6  -4   -1.10    1.30
   4  -6   4    0.10    0.70
  -4   6  -4   -0.40    0.70
  -4   6  -4   -0.10    0.70
   4   6   4    0.30    0.70
   4   6   4   -0.50    0.70
  -6  -6  -4   36.40    3.90
   6  -6   4   40.30    3.10
   6  -6   4   35.10    3.60
   6  -6   4   38.80    2.80
   6   6   4   38.10    3.70
   6   6   4   36.00    3.60
   6   6   4   33.70    2.50
   9  -7  -4  159.28    7.40
   9  -7  -4  145.99    8.10
   9  -7  -4  157.48    7.10
  -9  -7   4  161.58    8.60
   9  -7  -4  158.98    7.80
   9   7  -4  162.98    7.60
   9   7  -4  150.48    7.50
  -9   7   4  155.58    8.50
  -9   7   4  167.08    7.80
   9   7  -4  160.58    7.30
   7  -7  -4  397.96   13.80
  -7  -7   4  421.26   13.80
   7  -7  -4  397.96   14.30
   7  -7  -4  407.96   14.90
   7  -7  -4  418.16   13.80
   7   7  -4  407.76   13.30
  -7   7   4  395.96   15.00
  -7   7   4  412.86   14.20
   7   7  -4  410.46   14.20
   7   7  -4  386.76   13.50
   7   7  -4  382.56   13.20
   5  -7  -4   13.10    2.10
   5  -7  -4   10.40    1.50
   5  -7  -4   11.80    1.80
   5  -7  -4   10.20    1.90
   5  -7  -4    9.40    1.40
  -5   7   4   12.80    1.80
   5   7  -4   10.40    1.10
  -5   7   4   11.90    2.10
   5   7  -4   11.30    1.00
   5   7  -4    9.60    1.00
  -5   7   4   12.10    2.00
   5   7  -4    8.40    1.40
   5   7  -4   11.40    1.10
   3  -7  -4  430.46   14.60
   3  -7  -4  433.16   14.00
   3  -7  -4  441.66   13.80
   3  -7  -4  428.06   14.40
   3  -7  -4  437.06   14.10
  -3  -7   4  428.46   13.60
   3  -7  -4  427.26   13.70
  -3   7   4  419.16   14.30
  -3   7   4  415.06   13.90
  -3   7   4  450.15   14.00
   3   7  -4  435.36   13.60
  -3   7   4  445.66   13.90
   3   7  -4  453.05   13.80
  -3   7   4  422.46   13.80
  -3   7   4  432.26   14.40
   1  -7  -4  677.63   21.40
   1  -7  -4  691.43   21.00
   1   7  -4  698.33   20.80
  -1   7   4  668.73   20.70
  -1   7   4  692.83   21.10
   1  -7   4   81.89    3.90
   1  -7   4   75.49    3.40
   1  -7   4   77.79    3.20
  -1  -7  -4   67.39    4.00
  -1  -7  -4   80.39    4.20
   1  -7   4   79.79    3.50
  -1  -7  -4   77.39    3.70
  -1   7  -4   83.59    3.70
   1   7   4   78.99    3.60
   1   7   4   80.79    4.10
  -1   7  -4   82.79    3.00
   1   7   4   84.49    3.90
   1   7   4   80.89    4.30
  -1   7  -4   80.89    3.40
  -1   7  -4   75.19    3.30
   3  -7   4  252.47    8.20
   3  -7   4  238.98    8.20
   3  -7   4  244.78    8.90
  -3  -7  -4  209.88   11.80
  -3  -7  -4  235.28    9.60
  -3  -7  -4  255.37    9.10
   3  -7   4  248.48    9.20
   3   7   4  247.48    9.50
  -3   7  -4  245.48    8.10
  -3   7  -4  233.08    8.80
   3   7   4  243.48    9.10
  -3   7  -4  238.78    9.40
  -5  -7  -4  159.38    7.80
   5  -7   4  149.29    6.40
  -5  -7  -4  149.79    7.00
   5  -7   4  154.68    7.40
   5  -7   4  157.68    6.50
  -5   7  -4  133.39    6.80
  -5   7  -4  142.59    7.50
   5   7   4  162.58    7.70
   5   7   4  153.38    7.10
  -8  -8   4  188.08    7.70
   8  -8  -4  175.38    8.00
   8  -8  -4  156.28    7.10
   8  -8  -4  166.68    9.30
   8  -8  -4  172.08    7.40
   8   8  -4  170.58    7.80
   8   8  -4  159.58    7.20
  -8   8   4  173.58    8.70
   8   8  -4  166.18    7.10
  -8   8   4  173.48    7.90
   8   8  -4  169.28    7.50
  -8   8   4  172.08    5.70
   6  -8  -4  141.69    6.90
   6  -8  -4  143.09    6.10
   6  -8  -4  144.69    6.50
   6  -8  -4  138.29    6.00
  -6  -8   4  145.09    5.70
   6   8  -4  152.08    6.40
   6   8  -4  148.49    5.70
   6   8  -4  145.89    5.50
   6   8  -4  137.09    5.50
  -6   8   4  144.89    7.10
  -6   8   4  141.79    6.40
   6   8  -4  149.39    5.50
   4  -8  -4   15.50    1.50
  -4  -8   4   10.20    1.40
   4  -8  -4   15.00    2.00
   4  -8  -4   12.30    1.60
   4  -8  -4   11.40    1.90
   4  -8  -4   16.40    2.30
  -4  -8   4   11.80    0.70
   4   8  -4   14.10    0.90
  -4   8   4   12.80    2.00
   4   8  -4   12.00    1.60
   4   8  -4   13.10    0.70
  -4   8   4   11.00    1.60
   4   8  -4   14.10    0.90
   4   8  -4   12.00    1.40
   2  -8  -4  376.46   11.80
   2  -8  -4  351.96   12.40
   2  -8  -4  342.47   12.00
  -2  -8   4  350.36   11.70
   2  -8  -4  352.06   11.60
   2   8  -4  383.06   11.50
  -2   8   4  365.46   12.00
  -2   8   4  367.76   12.40
  -2   8   4  347.97   11.80
  -2   8   4  372.56   12.10
   2   8  -4  374.96   11.30
  -2   8   4  346.97   11.80
  -2   8   4  373.16   12.60
   0  -8  -4  168.28    7.00
   0  -8  -4  172.78    6.40
   0  -8   4  168.08    6.60
   0  -8  -4  173.98    6.40
   0  -8  -4  174.18    7.10
   0  -8   4  166.08    5.60
   0  -8  -4  175.68    7.20
   0  -8   4  174.08    5.70
   0   8  -4  181.28    5.70
   0   8  -4  177.88    5.60
   0   8   4  178.18    6.60
   0   8   4  170.88    6.80
   0   8  -4  173.78    5.20
   0   8   4  173.78    6.90
   0   8  -4  176.48    5.20
   0   8  -4  178.28    5.90
   0   8   4  165.28    6.60
   0   8   4  164.58    7.00
   0   8   4  173.98    6.70
   0   8  -4  172.08    5.70
  -2  -8  -4   47.90    2.90
  -2  -8  -4   52.19    3.50
   2  -8   4   48.50    2.30
  -2  -8  -4   49.90    3.40
   2  -8   4   46.40    2.90
   2  -8   4   48.90    2.00
   2  -8   4   48.80    2.90
   2   8   4   46.30    3.00
  -2   8  -4   52.69    3.10
  -2   8  -4   52.59    2.20
  -2   8  -4   45.00    2.70
   2   8   4   50.19    3.30
  -2   8  -4   47.70    2.70
   4  -8   4   68.69    4.70
   4  -8   4   73.29    3.70
   4  -8   4   75.69    4.50
   4  -8   4   73.19    4.00
  -4  -8  -4   78.99    4.90
  -4  -8  -4   78.29    4.40
   4   8   4   77.59    4.50
   4   8   4   78.39    4.80
  -4   8  -4   83.49    4.40
  -4   8  -4   79.89    4.80
  -9  -9   4  240.58    9.80
   9  -9  -4  219.88   10.60
   9  -9  -4  219.58    9.20
   9  -9  -4  222.38    9.20
   9  -9  -4  205.08   10.40
   9   9  -4  234.08    9.70
   9   9  -4  233.58    9.40
  -9   9   4  216.38   10.80
   7  -9  -4   49.30    3.70
  -7  -9   4   47.80    3.10
   7  -9  -4   51.29    3.30
   7  -9  -4   48.00    4.00
   7  -9  -4   52.39    3.70
   7   9  -4   53.69    3.70
   7   9  -4   48.90    3.10
   7   9  -4   55.79    3.10
  -7   9   4   51.19    2.60
  -7   9   4   49.70    3.70
   7   9  -4   51.39    3.00
  -5  -9   4  228.98    7.30
   5  -9  -4  216.68    8.00
   5  -9  -4  219.58    8.20
   5  -9  -4  210.58    8.60
   5   9  -4  224.98    7.30
  -5   9   4  211.18    9.00
   5   9  -4  222.08    7.30
  -5   9   4  228.48    8.70
   5   9  -4  215.08    7.70
  -5   9   4  225.38    9.30
   5   9  -4  234.78    8.50
   3  -9  -4  757.92   23.80
   3  -9  -4  765.62   23.20
  -3   9   4  748.03   23.70
  -3   9   4  726.83   23.40
   1  -9  -4   88.59    4.70
   1  -9  -4   95.69    4.20
   1  -9  -4   95.59    4.70
  -1  -9   4   90.29    4.20
   1  -9  -4   85.69    3.90
  -1   9   4   77.59    5.30
   1   9  -4   96.99    2.90
  -1   9   4   94.59    4.40
   1   9  -4   97.69    3.50
  -1   9   4   92.19    4.20
   1   9  -4   97.39    3.50
  -1   9   4   83.29    4.60
   1   9  -4   90.59    3.10
   1  -9   4  566.94   17.80
  -1  -9  -4  592.94   19.20
   1  -9   4  607.14   18.70
  -1  -9  -4  550.04   19.10
   1  -9   4  601.14   17.90
   1   9   4  613.04   18.80
  -1   9  -4  599.04   18.20
  -1   9  -4  597.94   17.80
  -1   9  -4  575.04   17.80
   1   9   4  592.34   19.00
  -3  -9  -4  329.97   11.40
   3  -9   4  315.37   11.20
   3  -9   4  307.87   10.00
  -3  -9  -4  321.67   12.10
   3  -9   4  317.37    9.90
  -3   9  -4  322.57   11.10
   3   9   4  309.77   11.40
   3   9   4  320.37   11.90
  -3   9  -4  306.87   11.70
   5  -9   4    4.80    1.60
  -5  -9  -4    5.30    1.90
   5  -9   4    4.90    1.20
   5  -9   4    4.50    1.30
  -5  -9  -4    9.80    2.10
  -5   9  -4    6.70    1.90
   5   9   4    8.50    2.20
   5   9   4    5.80    1.70
   8 -10  -4   18.10    2.40
   8 -10  -4   11.00    2.60
   8 -10  -4   15.80    2.20
   8 -10  -4   13.80    2.40
  -8 -10   4   16.80    2.30
   8  10  -4   12.40    1.90
  -8  10   4   17.30    2.90
   8  10  -4   12.20    2.10
  -8  10   4   18.50    3.20
   8  10  -4   15.60    2.50
   6 -10  -4  101.19    5.40
   6 -10  -4  102.89    5.80
   6 -10  -4  101.69    4.90
   6 -10  -4  106.39    4.80
  -6  10   4  101.49    5.40
   6  10  -4  102.29    4.30
  -6  10   4  107.19    6.10
   6  10  -4   97.99    4.20
   6  10  -4  116.99    5.00
   4 -10  -4  336.87   12.00
   4 -10  -4  348.67   11.70
   4 -10  -4  353.86   12.70
   4 -10  -4  334.87   11.30
  -4  10   4  352.26   12.20
   4  10  -4  360.86   10.40
  -4  10   4  329.37   12.50
  -4  10   4  334.97   12.60
   4  10  -4  365.26   11.80
   4  10  -4  333.57   10.00
   2 -10  -4  123.69    4.90
   2 -10  -4  122.19    5.10
  -2 -10   4  121.89    5.20
   2 -10  -4  121.69    5.80
   2  10  -4  121.79    4.70
  -2  10   4  117.49    5.10
  -2  10   4  128.79    5.50
  -2  10   4  125.69    5.90
   2  10  -4  127.09    4.80
  -2  10   4  124.39    5.70
   0 -10  -4   87.89    4.90
   0 -10   4   89.29    3.40
   0 -10  -4  101.19    5.00
   0 -10  -4   97.99    4.20
   0 -10   4   92.09    4.50
   0  10   4   95.99    4.80
   0  10  -4   96.39    3.70
   0  10   4   87.59    4.50
   0  10  -4   97.59    3.30
   0  10  -4   96.09    3.20
   0  10  -4   98.39    3.60
   0  10  -4   96.29    3.70
   0  10  -4   98.09    3.30
  -2 -10  -4  172.88    7.50
   2 -10   4  153.18    6.70
   2 -10   4  167.28    6.50
   2 -10   4  154.28    5.70
  -2 -10  -4  175.28    6.80
   2  10   4  164.18    7.20
   2  10   4  167.38    7.00
  -2  10  -4  165.08    6.80
  -2  10  -4  169.38    6.80
   4 -10   4   99.69    4.00
  -4 -10  -4  101.29    5.40
   4 -10   4   98.29    5.10
   4 -10   4  110.49    5.60
  -4 -10  -4  108.19    6.10
  -4  10  -4   96.49    5.10
   4  10   4  104.69    5.50
  -4  10  -4  110.19    5.90
   4  10   4  113.59    6.80
   7 -11  -4   16.00    2.10
   7 -11  -4   11.40    2.10
  -7 -11   4   13.10    2.30
   7 -11  -4    9.20    1.70
   7 -11  -4   14.00    2.60
   7  11  -4   11.80    1.60
  -7  11   4   15.60    2.60
   7  11  -4   11.00    2.00
   7  11  -4    9.90    1.60
   7  11  -4   12.50    1.70
  -7  11   4   18.60    3.10
   5 -11  -4  273.47   10.80
   5 -11  -4  253.57    9.50
  -5 -11   4  269.17    8.30
   5 -11  -4  249.88    9.90
   5 -11  -4  262.67    9.20
   5  11  -4  263.47    8.20
  -5  11   4  263.77   10.20
   5  11  -4  263.47    9.80
   5  11  -4  262.07    8.40
  -5  11   4  265.07   14.20
   5  11  -4  269.47    8.60
  -5  11   4  271.67   10.80
   3 -11  -4  317.37   11.60
   3 -11  -4  319.77   10.30
   3 -11  -4  306.07   10.60
  -3  11   4  306.47   12.40
   3  11  -4  316.97   10.50
  -3  11   4  297.97   10.50
  -3  11   4  299.17   11.50
  -3  11   4  323.97   11.20
   3  11  -4  298.57    9.20
   1 -11  -4   25.00    1.80
  -1 -11   4   21.30    2.00
   1 -11  -4   20.20    2.20
   1 -11  -4   21.90    1.90
   1 -11  -4   23.30    2.30
   1  11  -4   23.00    1.10
   1  11  -4   23.10    1.50
   1  11  -4   21.30    1.30
  -1  11   4   24.20    2.40
   1  11  -4   23.20    1.10
  -1  11   4   22.60    2.10
  -1  11   4   23.70    2.00
   1  11  -4   21.90    1.40
  -1 -11  -4  383.36   12.90
  -1 -11  -4  396.36   13.90
   1 -11   4  372.96   12.20
   1 -11   4  390.46   13.30
  -1  11  -4  394.16   12.60
   1  11   4  390.66   13.30
  -1  11  -4  387.96   12.30
   1  11   4  386.16   13.60
  -1  11  -4  396.26   12.80
  -3 -11  -4  134.09    6.70
  -3 -11  -4  123.29    5.90
   3 -11   4  126.99    5.90
   3 -11   4  127.09    5.90
   3  11   4  135.59    6.50
  -3  11  -4  132.49    6.30
  -3  11  -4  127.19    5.70
   3  11   4  123.89    6.10
   5 -11   4   18.10    1.80
  -5 -11  -4   20.80    3.30
  -5 -11  -4   17.60    4.00
   5  11   4   21.90    3.30
   5  11   4   16.00    3.40
   8 -12  -4   25.50    4.00
   8 -12  -4   21.90    2.20
   8 -12  -4   21.50    2.70
   8 -12  -4   23.80    3.70
  -8  12   4   17.00    3.20
   8  12  -4   16.50    2.80
   8  12  -4   20.00    2.40
   6 -12  -4  200.18    8.60
   6 -12  -4  200.08    7.50
   6 -12  -4  206.08    8.00
  -6 -12   4  193.58    7.00
   6  12  -4  218.48    8.60
   6  12  -4  192.58    7.10
   6  12  -4  200.68    7.20
  -6  12   4  196.68    9.20
  -6  12   4  190.38    8.50
   4 -12  -4  392.06   14.20
   4 -12  -4  392.06   13.60
   4 -12  -4  403.16   13.20
   4 -12  -4  380.66   12.50
  -4  12   4  375.06   14.20
   4  12  -4  382.96   11.20
  -4  12   4  378.36   13.60
   4  12  -4  400.56   13.20
   4  12  -4  404.66   11.30
  -4  12   4  364.96   14.00
   4  12  -4  400.56   11.80
   2 -12  -4   21.10    1.70
   2 -12  -4   24.40    2.10
   2 -12  -4   20.80    2.70
  -2  12   4   19.30    2.60
  -2  12   4   18.90    1.80
  -2  12   4   21.20    2.70
  -2  12   4   19.60    2.40
   2  12  -4   23.00    1.60
   2  12  -4   20.50    1.20
   0 -12   4  195.08    6.50
   0 -12  -4  216.68    7.50
   0 -12  -4  196.28    8.30
   0 -12   4  206.58    7.90
   0 -12   4  186.58    6.40
   0  12  -4  203.68    6.40
   0  12  -4  188.78    6.20
   0  12  -4  202.18    6.80
   0  12   4  201.88    8.30
   0  12  -4  193.08    6.50
   0  12   4  190.38    7.90
  -2 -12  -4  249.48    9.30
  -2 -12  -4  252.67   10.10
   2 -12   4  252.77   11.20
   2 -12   4  224.88    9.20
  -2  12  -4  250.57    8.80
   2  12   4  247.78    9.60
  -2  12  -4  252.27    9.20
   2  12   4  236.58    9.80
  -4 -12  -4   75.29    5.20
   4 -12   4   93.49    5.80
  -4 -12  -4   69.89    4.50
   4  12   4   75.79    5.00
  -4  12  -4   70.79    4.80
   4  12   4   78.09    4.80
   7 -13  -4   41.40    3.60
   7 -13  -4   36.00    2.90
   7 -13  -4   42.90    2.80
  -7  13   4   44.80    4.10
   7  13  -4   38.60    2.70
   7  13  -4   35.60    2.60
  -7  13   4   40.50    3.60
   7  13  -4   42.30    3.50
   5 -13  -4   14.60    2.30
   5 -13  -4   12.50    1.60
   5 -13  -4   13.00    1.90
   5 -13  -4   13.30    2.50
  -5  13   4   15.90    2.80
   5  13  -4   14.80    2.20
  -5  13   4   16.90    2.60
   5  13  -4   14.50    1.20
   3 -13  -4  366.46   12.30
   3 -13  -4  360.36   11.60
   3 -13  -4  356.46   13.20
   3  13  -4  336.37   11.30
  -3  13   4  343.57   13.30
  -3  13   4  338.07   11.90
  -3  13   4  372.66   13.40
   3  13  -4  363.06   11.70
   3  13  -4  363.26   10.90
  -3  13   4  382.66   13.70
   1 -13  -4   25.60    2.20
   1 -13  -4   27.40    2.00
   1 -13  -4   29.00    2.80
   1  13  -4   26.10    1.70
   1  13  -4   29.30    1.60
   1  13  -4   26.00    1.30
  -1  13   4   25.10    2.40
   1  13  -4   25.90    1.20
  -1  13   4   28.30    2.80
   1  13  -4   29.30    1.70
   1  13  -4   25.20    1.30
  -1  13   4   25.30    2.60
  -1 -13  -4   27.80    2.90
  -1 -13  -4   24.00    2.20
  -1  13  -4   27.20    2.00
  -1  13  -4   26.60    1.90
   1  13   4   26.30    2.50
   1  13   4   24.20    2.60
  -1  13  -4   27.90    2.10
  -3 -13  -4  128.39    6.20
  -3 -13  -4  132.09    6.90
   3 -13   4  129.29    6.00
   3  13   4  120.59    6.20
  -3  13  -4  131.19    6.30
   3  13   4  133.19    6.70
   6 -14  -4   62.99    4.30
   6 -14  -4   63.69    3.80
   6 -14  -4   62.59    3.20
  -6 -14   4   64.29    3.00
   6 -14  -4   61.59    4.70
   6  14  -4   58.89    3.00
   6  14  -4   57.99    3.20
  -6  14   4   64.79    4.90
  -6  14   4   63.29    4.40
   6  14  -4   58.19    2.80
   4 -14  -4   58.49    3.60
   4 -14  -4   54.09    2.90
   4 -14  -4   59.19    4.20
  -4  14   4   63.99    4.10
  -4  14   4   57.89    4.30
   4  14  -4   62.19    3.60
   4  14  -4   59.19    2.70
  -4  14   4   58.79    4.30
   2 -14  -4  127.19    5.10
   2 -14  -4  125.99    6.30
   2 -14  -4  125.59    5.70
   2  14  -4  118.59    4.50
   2  14  -4  130.79    4.70
   2  14  -4  122.49    4.40
  -2  14   4  134.79    7.00
   2  14  -4  123.99    4.60
  -2  14   4  130.99    6.10
   2  14  -4  127.59    5.00
  -2  14   4  127.39    6.40
   0 -14  -4  128.79    5.50
   0 -14  -4  125.79    6.40
   0 -14   4  128.89    4.60
   0  14  -4  124.09    5.30
   0  14  -4  120.49    4.50
   0  14  -4  131.59    5.00
   0  14   4  127.89    6.10
   0  14   4  137.39    6.50
   0  14  -4  127.29    4.70
   2 -14   4   15.10    1.70
  -2 -14  -4   16.60    3.10
  -2 -14  -4   17.80    2.30
  -2  14  -4   16.20    1.70
  -2  14  -4   15.80    2.10
   2  14   4   17.10    2.70
   2  14   4   18.50    2.60
  -4 -14  -4   70.99    5.30
  -4  14  -4   70.09    4.80
   4  14   4   81.49    5.30
   4  14   4   72.59    4.80
   7 -15  -4   27.90    4.00
   7 -15  -4   27.40    4.10
   7 -15  -4   34.20    2.90
   7 -15  -4   32.40    2.30
  -7  15   4   24.90    3.40
   7  15  -4   40.00    3.90
   7  15  -4   26.20    3.40
  -7  15   4   30.50    4.20
   5 -15  -4  141.59    7.40
   5 -15  -4  136.19    6.20
   5 -15  -4  131.39    5.30
   5  15  -4  138.49    5.30
   5  15  -4  138.99    6.50
  -5  15   4  131.29    7.20
   5  15  -4  132.79    4.70
   5  15  -4  139.79    4.90
  -5  15   4  141.79    7.00
   3 -15  -4   56.19    3.50
   3 -15  -4   53.39    2.90
   3 -15  -4   55.29    4.10
   3  15  -4   53.49    2.60
   3  15  -4   57.99    3.00
  -3  15   4   55.89    4.70
  -3  15   4   55.09    4.20
   3  15  -4   54.79    2.60
  -3  15   4   56.89    3.70
  -3  15   4   54.99    3.90
   1 -15  -4   92.99    4.30
   1 -15  -4   90.29    5.30
   1  15  -4   89.99    3.90
   1  15  -4   93.39    3.90
   1  15  -4   93.79    3.40
  -1  15   4  115.09    7.40
  -1  15   4   97.69    5.20
  -1  15   4   81.09    5.40
   1  15  -4  100.29    3.40
  -1 -15  -4  177.68    7.00
  -1 -15  -4  164.08    7.90
  -1  15  -4  166.98    5.30
   1  15   4  170.58    7.80
  -1  15  -4  166.58    6.30
   1  15   4  163.28    7.50
  -3 -15  -4   16.60    2.80
  -3 -15  -4   18.80    2.60
   3  15   4   19.60    3.10
   3  15   4   19.30    3.00
  -3  15  -4   21.70    2.90
   6 -16  -4   54.99    3.80
   6 -16  -4   68.39    4.60
   6 -16  -4   68.99    5.20
   6 -16  -4   66.89    3.20
   6  16  -4   63.39    3.10
  -6  16   4   67.99    5.20
   6  16  -4   62.69    3.50
   6  16  -4   64.99    4.50
   4 -16  -4   14.00    2.60
   4 -16  -4   12.90    1.50
   4 -16  -4    9.70    1.80
  -4  16   4   13.90    2.40
   4  16  -4   13.30    1.50
  -4  16   4   12.40    2.40
   2 -16  -4  308.37   10.10
   2 -16  -4  292.37   10.90
   2 -16  -4  308.97   12.00
  -2  16   4  307.17   12.00
   2  16  -4  301.47    9.30
   2  16  -4  302.47    9.30
  -2  16   4  301.77   11.60
  -2  16   4  278.97   12.00
   2  16  -4  291.37    9.80
   2  16  -4  304.07    9.80
   0 -16  -4  138.59    5.90
   0 -16   4  141.49    5.50
   0 -16  -4  144.99    7.10
   0  16  -4  127.39    5.00
   0  16  -4  141.79    5.10
   0  16  -4  132.39    5.10
   0  16   4  129.09    6.50
   0  16   4  146.49    7.10
  -2 -16  -4   11.70    2.00
  -2 -16  -4   13.50    2.70
   2  16   4   16.10    2.80
  -2  16  -4   15.40    1.70
   2  16   4   12.40    2.30
   5 -17  -4   17.10    2.30
   5 -17  -4   21.90    1.70
   5 -17  -4   21.80    3.30
   5  17  -4   14.20    2.30
  -5  17   4   16.80    2.90
   5  17  -4   19.60    1.20
   5  17  -4   18.50    1.30
   5  17  -4   20.60    1.80
   3 -17  -4   35.70    2.90
   3 -17  -4   33.20    3.40
   3 -17  -4   33.20    2.20
   3  17  -4   33.40    2.20
   3  17  -4   34.40    2.90
  -3  17   4   35.80    3.30
  -3  17   4   37.40    3.50
   1 -17  -4  164.88    6.50
   1 -17  -4  163.58   10.50
  -1  17   4  157.78    7.60
   1  17  -4  163.98    5.50
   1  17  -4  169.38    5.50
   1  17  -4  166.78    6.40
   1  17  -4  163.38    6.40
  -1  17   4  168.18    8.00
  -1  17   4  159.58    8.30
  -1 -17  -4    8.80    1.60
  -1 -17  -4   10.40    2.40
   1  17   4    9.10    2.00
  -1  17  -4   10.10    1.60
  -1  17  -4   10.80    1.00
   1  17   4    8.10    2.10
   4 -18  -4   58.29    2.90
   4 -18  -4   60.69    4.70
   4 -18  -4   55.49    3.80
   4  18  -4   59.39    3.20
   4  18  -4   57.49    3.40
  -4  18   4   57.29    4.60
   2 -18  -4  117.79    6.80
   2 -18  -4  134.39    5.30
  -2  18   4  124.79    6.70
   2  18  -4  130.99    5.30
  -2  18   4  135.49    7.10
   0 -18  -4   62.69    4.60
   0 -18  -4   63.29    3.70
   0  18  -4   63.59    3.00
   0  18   4   62.79    4.60
   0  18  -4   66.19    3.70
   0  18   4   64.09    4.50
   0  18  -4   61.79    3.00
   3 -19  -4   98.39    4.10
   3 -19  -4   88.29    5.90
  -3  19   4   92.49    5.70
   3  19  -4   93.99    4.40
  -3  19   4   99.09    6.10
   1 -19  -4   53.49    4.40
   1 -19  -4   60.69    3.80
   1  19  -4   57.89    2.80
   1  19  -4   57.09    3.30
  -1  19   4   47.30    6.00
  -1  19   4   64.19    4.70
   1  19  -4   52.09    2.30
 -10   0   5    0.30    1.10
  10   0  -5    1.10    1.10
 -10   0   5    0.60    1.40
   8   0  -5    0.40    0.80
  -8   0   5    0.80    0.80
  -8   0   5   -0.20    0.50
   8   0  -5   -0.40    0.60
  -8   0   5    0.10    0.50
   8   0  -5    0.20    0.70
  -6   0   5   -0.40    0.30
   6   0  -5    0.30    0.50
   6   0  -5    0.00    0.50
  -6   0   5   -0.10    0.40
  -6   0   5    0.10    0.30
   6   0  -5   -0.40    0.40
   6   0  -5    0.40    0.60
   6   0  -5    0.10    0.50
  -6   0   5   -0.40    0.50
   4   0  -5    0.60    0.50
  -4   0   5   -0.10    0.20
  -4   0   5    0.20    0.30
   4   0  -5    0.70    0.50
  -4   0   5    0.20    0.70
   4   0  -5    1.00    0.60
   4   0  -5   -0.10    0.30
  -4   0   5   -0.20    0.40
   4   0  -5   -0.30    0.30
  -4   0   5    0.00    0.40
   4   0  -5   -0.30    0.30
  -4   0   5   -0.10    0.30
  -2   0   5   -0.20    0.30
  -2   0   5   -0.30    0.20
   2   0  -5    0.00    0.40
   2   0  -5    0.30    0.40
   2   0  -5    0.10    0.50
  -2   0   5   -0.20    0.30
   2   0  -5   -0.20    0.30
  -2   0   5   -0.30    0.30
  -2   0   5    0.60    0.40
  -2   0   5    0.30    0.40
  -2   0   5   -0.40    0.40
   2   0  -5   -0.20    0.40
   2   0  -5    0.20    0.40
   0   0   5    1.30    0.60
   0   0   5    0.90    0.50
   0   0   5    1.70    0.70
   0   0   5    1.30    0.40
   0   0  -5    1.60    0.70
   0   0  -5    1.70    0.60
   0   0   5    1.80    0.70
   0   0   5    1.00    0.60
   0   0  -5    1.90    0.50
   0   0  -5    1.50    0.60
   0   0   5    1.40    0.60
   0   0  -5    2.30    0.70
   2   0   5    0.20    0.40
  -2   0  -5    0.20    0.70
  -2   0  -5    0.00    0.50
   2   0   5    0.00    0.60
  -2   0  -5   -0.30    0.60
   2   0   5    0.40    0.60
   2   0   5   -0.10    0.60
   4   0   5   -0.30    0.60
  -4   0  -5    0.10    0.90
  -4   0  -5    1.00    1.00
   4   0   5    0.70    0.90
  -4   0  -5    0.60    0.70
   4   0   5    0.30    0.50
   4   0   5    0.50    0.90
   9  -1  -5    7.30    1.70
  -9  -1   5    5.90    1.20
   9  -1  -5    5.90    1.70
   9  -1  -5    5.00    1.50
  -9  -1   5    7.30    1.90
  -9   1   5    5.30    1.20
   9   1  -5    4.80    1.40
   9   1  -5    5.60    1.50
  -9   1   5    7.10    1.80
   9   1  -5    8.50    2.00
   9   1  -5    5.10    1.40
   7  -1  -5  369.16   13.70
  -7  -1   5  416.26   13.90
   7  -1  -5  394.36   14.00
  -7  -1   5  397.86   11.70
  -7  -1   5  392.36   12.30
   7  -1  -5  400.86   13.60
  -7  -1   5  406.06   12.50
   7  -1  -5  416.36   14.20
   7  -1  -5  388.76   13.70
   7   1  -5  397.66   13.80
  -7   1   5  415.66   14.20
  -7   1   5  403.66   11.80
   7   1  -5  402.36   13.40
   7   1  -5  404.06   13.80
  -7   1   5  402.16   12.90
   7   1  -5  381.36   13.50
  -5  -1   5  695.53   21.00
  -5   1   5  670.83   23.30
   3  -1  -5   35.60    2.30
  -3  -1   5   38.90    2.00
   3  -1  -5   33.50    2.10
  -3  -1   5   37.70    2.10
  -3  -1   5   42.70    2.20
   3  -1  -5   35.90    2.20
   3  -1  -5   36.00    2.10
  -3  -1   5   37.90    2.00
   3  -1  -5   36.80    2.30
   3   1  -5   35.40    2.10
  -3   1   5   45.30    1.90
   3   1  -5   38.60    2.00
   3   1  -5   37.60    2.10
  -3   1   5   38.20    2.20
  -3   1   5   40.20    2.00
   3   1  -5   39.10    2.00
   3   1  -5   36.80    2.00
   3   1  -5   37.90    2.40
  -1  -1   5 1213.58   41.20
   1  -1  -5 1267.27   59.19
  -1  -1   5 1188.98   40.70
   1  -1  -5 1210.78   43.10
   1  -1  -5 1182.38   41.70
  -1  -1   5 1187.98   52.79
   1  -1  -5 1185.68   55.39
  -1  -1   5 1178.18   53.49
  -1   1   5 1167.98   42.00
   1   1  -5 1200.58   52.59
  -1   1   5 1179.78   56.59
   1   1  -5 1217.88   40.70
   1   1  -5 1182.68   41.40
  -1   1   5 1106.99   42.10
  -1   1   5 1196.68   56.59
   1   1  -5 1184.08   54.59
   1  -1   5  173.48    6.80
   1  -1   5  177.68    6.30
  -1  -1  -5  195.68    7.30
  -1  -1  -5  187.48    7.10
   1  -1   5  164.68    7.70
  -1  -1  -5  198.78    6.90
   1  -1   5  185.58    6.90
  -1  -1  -5  176.38    6.80
   1   1   5  178.28    6.10
   1   1   5  174.98    6.90
   1   1   5  182.18    6.90
  -1   1  -5  193.78    6.70
  -1   1  -5  172.78    6.80
  -1   1  -5  177.98    6.60
   1   1   5  185.68    6.90
  -1   1  -5  187.78    7.00
   1   1   5  187.38    6.60
  -3  -1  -5   24.90    2.40
   3  -1   5   25.70    2.40
   3  -1   5   24.80    1.40
   3  -1   5   25.70    2.20
  -3  -1  -5   23.60    2.10
   3  -1   5   28.50    2.20
  -3  -1  -5   25.40    2.60
  -3   1  -5   27.70    2.20
   3   1   5   25.10    1.70
   3   1   5   26.40    2.20
  -3   1  -5   25.90    2.40
  -3   1  -5   23.30    2.50
   3   1   5   24.40    2.20
   3   1   5   26.30    2.50
   5  -1   5  420.46   13.90
   5  -1   5  409.66   12.40
   5  -1   5  418.46   15.40
   5  -1   5  407.26   12.30
  -5  -1  -5  421.96   15.70
  -5  -1  -5  411.96   14.40
   5  -1   5  406.06   14.30
   5   1   5  401.56   15.20
  -5   1  -5  411.66   15.70
  -5   1  -5  380.66   14.00
   5   1   5  407.46   14.50
   5   1   5  399.16   12.90
   5   1   5  410.66   12.90
 -10  -2   5   59.49    4.60
  10  -2  -5   58.39    5.40
  10  -2  -5   67.59    6.30
  10  -2  -5   54.29    4.40
 -10  -2   5   49.70    3.10
 -10   2   5   47.00    3.60
  10   2  -5   50.99    4.80
 -10   2   5   56.89    4.70
  10   2  -5   60.89    5.90
  10   2  -5   49.30    4.00
   8  -2  -5   66.89    4.30
   8  -2  -5   66.29    4.20
  -8  -2   5   66.29    2.90
  -8  -2   5   70.99    4.00
  -8  -2   5   68.29    4.20
   8  -2  -5   64.89    4.40
   8  -2  -5   59.89    3.90
   8  -2  -5   65.29    4.10
   8   2  -5   62.79    4.00
   8   2  -5   61.79    3.80
  -8   2   5   59.19    4.30
  -8   2   5   66.09    3.70
   8   2  -5   62.09    3.80
   8   2  -5   63.49    4.10
  -6  -2   5  251.97    7.40
  -6  -2   5  256.37    7.80
   6  -2  -5  245.08    9.30
  -6  -2   5  266.47    9.00
  -6  -2   5  246.88    7.30
   6  -2  -5  240.48    9.00
   6  -2  -5  223.28    8.80
   6  -2  -5  234.88    9.20
   6  -2  -5  227.88    9.10
   6   2  -5  242.78    9.00
  -6   2   5  252.47    7.80
   6   2  -5  224.28    8.50
  -6   2   5  249.28    8.50
   6   2  -5  245.28    8.80
   6   2  -5  235.48    9.30
  -6   2   5  242.58    8.30
  -6   2   5  256.67    9.40
   6   2  -5  229.88    8.40
   4  -2  -5  120.59    4.80
   4  -2  -5  120.09    5.10
   4  -2  -5  129.59    6.60
  -4  -2   5  110.09    4.20
   4  -2  -5  111.99    5.00
  -4  -2   5  116.49    4.30
  -4  -2   5   97.69    5.80
   4  -2  -5  117.39    4.70
  -4  -2   5  112.09    4.40
   4  -2  -5  120.69    5.00
   4   2  -5  115.29    4.40
   4   2  -5  117.79    4.30
  -4   2   5  109.59    4.80
  -4   2   5  106.79    4.70
   4   2  -5  122.89    5.20
  -4   2   5  115.39    4.30
   4   2  -5  121.09    4.80
  -4   2   5  119.59    4.40
  -4   2   5  116.49    4.90
   4   2  -5  123.79    4.40
  -2  -2   5  246.78    8.40
   2  -2  -5  248.38    8.50
   2  -2  -5  247.08    8.40
   2  -2  -5  237.68    8.20
   2  -2  -5  250.97    8.60
  -2  -2   5  253.97    7.70
  -2  -2   5  243.58    8.50
   2  -2  -5  250.87    8.20
   2  -2  -5  247.78    8.60
  -2  -2   5  249.48    8.00
  -2  -2   5  237.18    7.80
  -2   2   5  244.78    8.20
  -2   2   5  239.88    8.50
  -2   2   5  237.08    7.90
   2   2  -5  249.28    9.10
  -2   2   5  242.18    8.00
  -2   2   5  244.88    8.30
   2   2  -5  246.78    8.00
   2   2  -5  252.67    7.90
   2   2  -5  241.38    7.70
   2   2  -5  245.58    8.00
   2   2  -5  250.87    7.80
   0  -2  -5  453.75   15.10
   0  -2   5  467.35   14.90
   0  -2   5  483.75   13.90
   0  -2   5  490.35   14.00
   0  -2  -5  472.35   15.10
   0  -2   5  462.75   14.70
   0  -2   5  462.65   13.90
   0  -2  -5  455.15   14.90
   0  -2   5  490.55   14.60
   0   2   5  487.15   15.00
   0   2   5  483.55   14.50
   0   2   5  454.95   15.20
   0   2  -5  464.25   14.50
   0   2   5  490.15   14.80
   0   2   5  482.35   15.20
   2  -2   5   69.89    3.70
   2  -2   5   73.99    3.70
  -2  -2  -5   59.99    3.80
  -2  -2  -5   69.09    3.60
   2  -2   5   64.39    3.80
  -2  -2  -5   63.49    3.80
   2  -2   5   68.39    2.40
   2  -2   5   66.19    3.20
  -2   2  -5   67.29    3.30
   2   2   5   66.19    3.80
   2   2   5   67.99    3.50
   2   2   5   67.59    3.50
  -2   2  -5   61.39    3.50
  -2   2  -5   67.79    3.80
   2   2   5   69.39    3.00
   4  -2   5  148.49    4.90
   4  -2   5  154.68    6.50
   4  -2   5  154.48    4.90
  -4  -2  -5  158.18    7.60
   4  -2   5  164.68    6.60
   4  -2   5  150.38    7.20
  -4  -2  -5  148.49    6.60
   4   2   5  154.88    7.30
   4   2   5  144.89    6.70
   4   2   5  158.98    6.40
  -4   2  -5  151.98    7.40
   4   2   5  163.48    5.80
  -4   2  -5  143.69    6.90
  -4   2  -5  159.18    6.50
   9  -3  -5  198.68    8.80
   9  -3  -5  198.28    9.20
  -9  -3   5  193.98    8.80
  -9  -3   5  192.98    6.70
   9  -3  -5  192.98    8.40
   9  -3  -5  204.58    8.90
  -9   3   5  199.98    9.40
   9   3  -5  194.08    8.60
   9   3  -5  201.28    8.80
   9   3  -5  199.78    8.40
   9   3  -5  184.48    9.20
   7  -3  -5   52.09    3.30
  -7  -3   5   46.20    3.10
  -7  -3   5   46.00    1.90
   7  -3  -5   55.99    3.60
   7  -3  -5   52.69    3.60
   7  -3  -5   50.29    3.50
   7  -3  -5   53.89    3.50
  -7  -3   5   46.70    1.90
   7   3  -5   53.79    3.30
   7   3  -5   53.99    3.10
   7   3  -5   52.19    3.10
  -7   3   5   48.30    3.00
   7   3  -5   53.19    3.40
  -7   3   5   47.30    2.10
  -7   3   5   51.69    3.70
   5  -3  -5   36.20    2.70
  -5  -3   5   38.80    2.10
   5  -3  -5   38.40    2.50
   5  -3  -5   42.90    2.80
  -5  -3   5   35.30    2.10
  -5  -3   5   33.50    2.30
   5  -3  -5   41.10    2.70
   5  -3  -5   43.80    2.70
  -5  -3   5   34.50    2.30
   5   3  -5   38.90    2.20
  -5   3   5   36.20    2.20
  -5   3   5   34.80    3.20
  -5   3   5   36.30    2.70
   5   3  -5   37.60    2.10
   5   3  -5   37.20    2.10
   5   3  -5   47.00    2.70
   5   3  -5   41.70    2.80
   3  -3  -5  651.73   19.90
   3  -3  -5  650.33   19.40
  -3   3   5  607.04   19.70
   1  -3  -5   25.40    1.80
   1  -3  -5   25.00    2.00
  -1  -3   5   19.00    1.40
  -1  -3   5   24.80    1.80
   1  -3  -5   21.40    1.70
  -1  -3   5   21.00    1.30
  -1  -3   5   21.00    1.70
  -1  -3   5   20.00    1.20
   1  -3  -5   24.90    2.00
   1  -3  -5   29.20    1.70
   1   3  -5   27.20    1.60
   1   3  -5   26.40    1.50
  -1   3   5   21.60    1.70
  -1   3   5   23.10    1.90
  -1   3   5   19.40    1.70
   1   3  -5   28.20    1.40
   1   3  -5   24.50    1.70
   1   3  -5   24.30    1.40
  -1   3   5   22.30    1.60
  -1   3   5   20.80    1.60
  -1   3   5   20.80    1.70
  -1  -3  -5    9.90    1.40
  -1  -3  -5   13.20    1.90
   1  -3   5    8.40    1.40
   1  -3   5   10.50    1.10
   1  -3   5   10.00    1.00
  -1  -3  -5   15.40    2.00
   1  -3   5    9.30    0.60
  -1   3  -5   11.10    1.50
   1   3   5   11.40    1.30
   1   3   5   12.40    1.80
  -1   3  -5   13.10    1.70
  -1   3  -5   10.20    1.70
   1   3   5   11.60    1.50
  -1   3  -5   12.80    1.30
   3  -3   5  336.17   12.00
  -3  -3  -5  308.57   12.00
   3  -3   5  329.07   11.20
   3  -3   5  341.67   11.60
  -3  -3  -5  333.47   11.60
  -3  -3  -5  361.76   14.70
  -3   3  -5  332.67   11.20
   3   3   5  320.47   10.80
   3   3   5  334.37   11.70
   3   3   5  339.67   12.20
  -3   3  -5  323.07   11.80
   3   3   5  351.16   11.50
  -5  -3  -5   44.00    4.00
   5  -3   5   36.10    3.00
   5  -3   5   34.20    2.80
   5  -3   5   35.80    3.40
  -5   3  -5   40.70    3.80
   5   3   5   37.80    3.60
   5   3   5   35.30    3.10
   5   3   5   37.50    2.80
   8  -4  -5   73.09    4.50
   8  -4  -5   74.29    4.40
   8  -4  -5   78.39    4.90
   8  -4  -5   77.99    4.60
  -8  -4   5   74.49    4.40
   8   4  -5   68.09    4.00
  -8   4   5   76.79    4.20
   8   4  -5   78.29    4.40
   8   4  -5   74.09    4.50
   8   4  -5   70.39    4.10
  -8   4   5   73.39    5.00
   6  -4  -5   29.50    2.40
   6  -4  -5   27.20    2.30
   6  -4  -5   28.80    2.60
   6  -4  -5   24.80    2.40
   6  -4  -5   26.50    2.20
  -6  -4   5   26.40    2.00
  -6  -4   5   29.40    1.70
  -6   4   5   28.20    2.10
   6   4  -5   28.00    2.30
   6   4  -5   26.90    1.90
  -6   4   5   26.50    2.50
   6   4  -5   26.00    1.90
  -6   4   5   29.40    2.20
   6   4  -5   28.30    2.00
   4  -4  -5   34.80    2.40
   4  -4  -5   42.20    2.60
   4  -4  -5   38.00    2.40
   4  -4  -5   39.50    2.60
  -4  -4   5   43.70    1.80
  -4  -4   5   43.50    1.90
   4  -4  -5   37.80    2.70
  -4  -4   5   40.80    2.20
   4  -4  -5   37.20    2.60
  -4   4   5   39.10    2.30
   4   4  -5   41.50    2.40
   4   4  -5   40.30    1.90
   4   4  -5   41.20    1.90
   4   4  -5   38.60    1.80
  -4   4   5   38.40    2.50
  -4   4   5   40.90    2.70
  -4   4   5   37.70    2.60
   4   4  -5   38.20    2.60
   4   4  -5   39.20    1.90
  -4   4   5   39.00    3.30
  -2  -4   5  137.29    6.90
  -2  -4   5  125.79    4.30
   2  -4  -5  142.89    5.30
  -2  -4   5  132.79    4.40
   2  -4  -5  140.49    5.80
   2  -4  -5  146.19    5.50
   2  -4  -5  136.99    5.60
  -2  -4   5  136.29    4.90
   2   4  -5  145.89    4.60
   2   4  -5  142.79    4.50
   2   4  -5  146.09    5.80
   2   4  -5  147.89    4.70
  -2   4   5  133.49    5.60
  -2   4   5  137.69    5.30
   2   4  -5  144.49    4.50
   2   4  -5  145.09    4.90
  -2   4   5  121.59    5.20
  -2   4   5  126.59    5.60
  -2   4   5  142.09    5.20
  -2   4   5  127.99    5.50
   0  -4  -5  195.58    7.30
   0  -4  -5  179.08    7.00
   0  -4   5  196.48    7.10
   0  -4   5  186.08    6.80
   0  -4  -5  188.98    6.50
   0  -4   5  184.68    6.40
   0  -4  -5  181.08    7.30
   0  -4  -5  194.48    7.00
   0   4   5  189.18    7.10
   0   4  -5  207.58    7.20
   0   4  -5  183.38    6.50
   0   4  -5  188.28    6.60
   0   4   5  182.68    7.30
   0   4  -5  180.78    6.30
   0   4   5  191.18    6.80
   0   4   5  172.18    7.00
   0   4  -5  186.18    5.60
   0   4   5  187.68    6.70
   2  -4   5  158.88    6.40
   2  -4   5  151.58    5.60
  -2  -4  -5  150.38    6.20
  -2  -4  -5  142.69    6.60
   2  -4   5  153.28    6.10
   2  -4   5  160.98    6.40
  -2  -4  -5  155.48    6.90
  -2   4  -5  157.78    5.80
   2   4   5  149.88    5.80
  -2   4  -5  155.08    6.30
   2   4   5  159.28    6.30
   2   4   5  169.98    6.80
  -2   4  -5  153.48    6.50
   4  -4   5    1.90    1.10
   4  -4   5    3.50    1.20
  -4  -4  -5    3.50    1.40
  -4  -4  -5    3.80    1.40
   4  -4   5    2.10    1.00
   4   4   5    2.00    1.10
  -4   4  -5    2.00    1.30
   4   4   5    0.70    1.00
  -4   4  -5    2.30    1.00
   4   4   5    2.00    1.00
  -4   4  -5    3.00    1.30
   9  -5  -5  187.08    8.50
   9  -5  -5  194.28    8.30
   9  -5  -5  182.98    9.00
  -9  -5   5  188.88    8.50
   9   5  -5  195.68    8.20
  -9   5   5  188.78   10.30
  -9   5   5  179.48    8.10
   9   5  -5  189.98    8.40
   7  -5  -5   11.60    2.00
   7  -5  -5   19.60    2.80
   7  -5  -5   17.50    2.70
  -7  -5   5   15.20    2.00
   7  -5  -5   10.10    2.00
   7   5  -5   13.10    1.70
   7   5  -5   13.60    1.80
  -7   5   5   14.60    2.10
  -7   5   5   11.10    2.10
   5  -5  -5  151.38    6.40
   5  -5  -5  163.18    6.40
   5  -5  -5  151.68    6.40
   5  -5  -5  155.58    6.80
  -5  -5   5  159.78    5.70
  -5  -5   5  156.78    5.20
   5   5  -5  167.88    6.40
   5   5  -5  160.98    6.60
   5   5  -5  150.68    5.50
   5   5  -5  156.28    5.50
   5   5  -5  154.78    5.40
  -5   5   5  165.18    6.20
  -5   5   5  147.89    6.70
  -5   5   5  165.58    6.30
   3  -5  -5  283.07    9.30
  -3  -5   5  276.17    9.30
   3  -5  -5  264.57    9.90
   3  -5  -5  284.07    9.50
   3  -5  -5  278.97    9.50
   3  -5  -5  283.27    9.60
   3  -5  -5  287.77    9.90
   3   5  -5  274.47    8.10
  -3   5   5  254.77    9.30
   3   5  -5  275.37    9.10
  -3   5   5  261.87    9.60
   3   5  -5  284.37    8.10
   3   5  -5  279.77    9.50
  -3   5   5  260.87    9.70
  -3   5   5  255.77    9.10
  -3   5   5  264.47    9.30
  -3   5   5  279.37    9.80
   3   5  -5  277.37    7.90
  -1  -5   5  170.78    6.30
  -1  -5   5  174.98    5.60
   1  -5  -5  171.28    6.20
   1  -5  -5  172.08    6.40
   1  -5  -5  162.08    6.70
  -1  -5   5  173.78    6.50
   1  -5  -5  165.38    6.80
  -1  -5   5  175.48    5.50
   1  -5  -5  165.28    6.50
  -1   5   5  157.48    6.70
  -1   5   5  168.08    6.30
   1   5  -5  165.98    6.10
  -1   5   5  183.48    6.80
   1   5  -5  168.18    5.50
   1   5  -5  171.88    5.60
  -1   5   5  166.38    6.60
   1   5  -5  171.28    5.50
  -1   5   5  169.58    6.80
   1   5  -5  181.58    5.70
  -1  -5  -5  155.58    6.00
   1  -5   5  137.09    4.60
  -1  -5  -5  147.59    6.50
   1  -5   5  142.29    5.70
  -1  -5  -5  144.19    6.40
   1  -5   5  142.19    4.80
   1  -5   5  144.79    6.00
   1  -5   5  155.58    5.80
   1   5   5  158.28    6.10
  -1   5  -5  147.39    5.90
  -1   5  -5  158.68    5.50
   1   5   5  144.59    5.70
   1   5   5  153.58    6.30
  -1   5  -5  155.18    5.70
   3  -5   5   66.79    3.30
  -3  -5  -5   63.39    4.20
   3  -5   5   66.09    4.10
  -3  -5  -5   69.29    4.90
  -3  -5  -5   74.29    4.00
   3  -5   5   74.49    4.00
   3   5   5   75.39    4.40
  -3   5  -5   65.39    3.90
  -3   5  -5   72.29    3.50
   3   5   5   65.19    4.10
  -3   5  -5   68.29    4.50
  -5  -5  -5   28.40    2.80
   5  -5   5   28.00    2.60
  -5  -5  -5   32.30    4.10
   5  -5   5   29.70    3.20
   5  -5   5   27.80    2.70
   5   5   5   32.00    3.00
   5   5   5   30.10    2.50
   5   5   5   34.50    3.50
  -5   5  -5   28.10    3.80
   8  -6  -5  377.06   13.60
   8  -6  -5  386.56   14.70
   8  -6  -5  379.16   14.10
   8  -6  -5  376.66   13.80
  -8  -6   5  385.16   13.50
   8   6  -5  388.06   13.30
  -8   6   5  400.46   15.00
   8   6  -5  397.66   14.10
   8   6  -5  386.06   13.50
   8   6  -5  375.86   13.10
   6  -6  -5   84.09    4.50
   6  -6  -5   92.99    5.00
   6  -6  -5   81.19    4.20
   6  -6  -5   84.49    4.40
   6  -6  -5   77.59    4.70
  -6   6   5   79.59    4.80
   6   6  -5   84.89    3.80
   6   6  -5   81.39    3.50
   6   6  -5   86.79    4.40
  -6   6   5   80.59    4.20
   6   6  -5   88.89    4.00
   4  -6  -5  640.24   19.90
   4  -6  -5  580.84   19.80
  -4   6   5  633.04   19.20
  -4   6   5  613.64   19.70
  -4   6   5  618.14   19.80
  -4   6   5  628.04   19.20
   4   6  -5  599.54   18.60
   2  -6  -5  830.22   25.70
   2  -6  -5  802.02   25.10
  -2   6   5  856.21   25.10
   0  -6   5   36.60    2.00
   0  -6  -5   33.80    2.30
   0  -6  -5   34.20    2.60
   0  -6  -5   38.20    2.30
   0  -6   5   31.60    2.30
   0  -6   5   31.00    2.00
   0  -6  -5   33.10    2.60
   0   6  -5   37.20    2.00
   0   6  -5   34.10    2.00
   0   6   5   35.70    2.60
   0   6   5   34.10    2.20
   0   6  -5   31.90    1.80
   0   6   5   35.80    2.40
   0   6   5   29.90    2.30
   0   6  -5   34.70    1.90
  -2  -6  -5  256.57    9.90
   2  -6   5  241.38    9.00
   2  -6   5  237.68    9.10
  -2  -6  -5  266.27    9.30
   2  -6   5  259.87    7.90
   2   6   5  252.07    9.20
  -2   6  -5  251.37    8.40
  -2   6  -5  244.58    8.90
   2   6   5  244.38    9.60
  -2   6  -5  242.18    9.30
   4  -6   5  399.56   14.30
  -4  -6  -5  415.96   14.80
   4  -6   5  427.06   13.90
  -4  -6  -5  438.46   15.90
   4  -6   5  444.36   15.30
   4   6   5  426.66   15.50
  -4   6  -5  397.06   15.60
  -4   6  -5  428.66   15.50
   4   6   5  431.66   14.90
  -4   6  -5  439.96   13.90
   9  -7  -5   11.00    2.60
  -9  -7   5    7.40    1.80
   9  -7  -5    5.80    1.50
   9  -7  -5    9.20    2.10
   9  -7  -5    7.00    1.70
   9   7  -5   10.20    1.90
   9   7  -5   11.10    2.20
  -9   7   5   10.00    2.60
  -9   7   5    4.70    1.50
   9   7  -5   11.90    2.10
   7  -7  -5  102.49    5.40
   7  -7  -5  105.49    5.90
   7  -7  -5  104.19    5.20
   7  -7  -5   95.89    5.00
   7   7  -5   95.79    4.30
  -7   7   5   92.59    5.00
   7   7  -5   99.89    5.20
   7   7  -5  104.29    4.70
   7   7  -5  106.29    4.60
  -7   7   5  100.99    5.80
  -5  -7   5  192.38    5.90
   5  -7  -5  193.48    8.20
   5  -7  -5  202.18    7.60
   5  -7  -5  200.78    7.80
  -5  -7   5  180.78    5.80
   5  -7  -5  188.68    7.40
  -5  -7   5  188.88    7.50
   5  -7  -5  183.68    8.10
  -5  -7   5  197.28    6.20
  -5   7   5  195.68    8.20
   5   7  -5  192.18    6.90
   5   7  -5  197.88    6.40
  -5   7   5  197.68    7.60
   5   7  -5  205.48    7.60
   5   7  -5  194.18    6.30
   5   7  -5  201.08    7.80
   5   7  -5  200.68    6.10
   3  -7  -5   14.40    2.00
   3  -7  -5   15.10    1.80
   3  -7  -5   15.00    1.80
  -3  -7   5   14.70    1.50
   3  -7  -5   15.10    2.20
   3  -7  -5   14.40    3.20
  -3   7   5   16.90    1.90
   3   7  -5   15.40    2.30
  -3   7   5   14.80    1.90
   3   7  -5   14.20    1.50
  -3   7   5   16.50    2.00
  -3   7   5   13.60    1.80
  -3   7   5   16.00    2.20
  -1  -7   5  208.28    6.60
   1  -7  -5  222.68    7.90
  -1  -7   5  209.88    8.00
   1  -7  -5  221.48    8.70
   1  -7  -5  232.78    8.60
   1  -7  -5  213.18    7.70
  -1   7   5  202.28    7.80
   1   7  -5  230.48    7.50
  -1   7   5  219.18    8.20
   1   7  -5  228.08    6.80
   1   7  -5  226.68    6.90
  -1   7   5  223.68    8.00
   1   7  -5  222.68    6.80
  -1   7   5  220.88    8.40
  -1  -7  -5   66.19    3.40
  -1  -7  -5   63.39    3.90
   1  -7   5   53.39    2.90
  -1  -7  -5   57.09    3.80
   1  -7   5   54.19    2.80
   1  -7   5   58.29    3.40
   1   7   5   55.39    3.30
  -1   7  -5   62.19    3.00
  -1   7  -5   57.29    2.70
  -1   7  -5   60.89    3.20
   3  -7   5   34.60    2.00
  -3  -7  -5   32.70    3.20
   3  -7   5   31.00    2.20
  -3  -7  -5   34.10    2.80
   3  -7   5   36.80    2.80
  -3   7  -5   34.00    2.60
   3   7   5   37.40    3.20
  -3   7  -5   29.40    2.80
   3   7   5   31.10    2.70
  -3   7  -5   30.70    2.10
   5  -7   5   61.29    3.90
   5  -7   5   65.79    3.80
   5  -7   5   76.29    5.40
  -5  -7  -5   69.39    5.10
   5   7   5   63.59    4.80
   5   7   5   59.99    4.40
   8  -8  -5  183.78    8.10
  -8  -8   5  205.38    7.90
   8  -8  -5  195.58    9.20
   8  -8  -5  185.88    8.10
   8   8  -5  202.78    8.60
  -8   8   5  193.08    9.40
   8   8  -5  188.28    7.40
   8   8  -5  186.48    7.70
  -8   8   5  192.48    8.40
   8   8  -5  187.58    7.60
   6  -8  -5   52.99    3.30
   6  -8  -5   45.30    3.70
   6  -8  -5   48.50    3.10
  -6  -8   5   47.60    2.40
   6   8  -5   44.60    3.00
  -6   8   5   46.70    3.70
  -6   8   5   49.20    3.80
   6   8  -5   49.00    2.50
  -6   8   5   50.59    3.40
   6   8  -5   50.39    3.30
   6   8  -5   51.59    2.60
   6   8  -5   46.20    2.50
   4  -8  -5  260.07    9.50
  -4  -8   5  273.47    9.30
   4  -8  -5  259.57    9.80
   4  -8  -5  269.77    9.50
   4  -8  -5  253.87   10.30
   4  -8  -5  278.47   10.40
  -4   8   5  307.87   12.70
   4   8  -5  275.67    9.40
  -4   8   5  288.97    9.90
   4   8  -5  268.47    9.60
  -4   8   5  270.77   10.30
   4   8  -5  262.37    7.90
  -4   8   5  254.27   10.70
  -2  -8   5  275.97    9.60
   2  -8  -5  263.87   10.00
   2  -8  -5  255.27   10.20
   2  -8  -5  267.57    9.40
   2  -8  -5  272.67    9.40
   2   8  -5  276.17    8.80
   2   8  -5  273.17    9.10
  -2   8   5  289.27   12.30
  -2   8   5  283.47   10.10
  -2   8   5  249.58   10.00
  -2   8   5  281.47    9.70
   0  -8  -5   77.49    4.60
   0  -8  -5   86.29    4.20
   0  -8  -5   94.29    4.90
   0  -8   5   98.19    4.50
   0  -8   5   92.59    3.80
   0  -8   5   91.19    3.60
   0  -8   5   93.59    3.50
   0  -8  -5   89.59    4.10
   0   8   5   96.19    4.50
   0   8  -5   89.89    3.50
   0   8  -5   89.69    3.70
   0   8  -5   89.19    3.50
   0   8  -5   87.49    3.50
  -2  -8  -5  219.58    9.30
   2  -8   5  225.98    7.80
   2  -8   5  244.38    8.90
   2  -8   5  233.18    8.40
  -2  -8  -5  203.98    8.90
  -2   8  -5  225.18    7.80
  -2   8  -5  219.28    8.60
   2   8   5  235.18    9.20
  -2   8  -5  223.28    8.30
   4  -8   5   68.59    3.40
  -4  -8  -5   69.89    4.90
   4  -8   5   59.59    5.60
  -4  -8  -5   64.39    4.20
   4  -8   5   67.99    4.60
  -4   8  -5   61.49    4.50
   4   8   5   69.59    4.70
  -4   8  -5   74.79    5.20
   4   8   5   62.39    4.20
   9  -9  -5    2.00    1.10
   9  -9  -5    0.80    1.10
   9  -9  -5    0.10    1.00
   9  -9  -5    2.10    1.30
   9   9  -5    0.60    0.90
   9   9  -5    1.30    0.90
  -9   9   5    0.60    1.10
   9   9  -5    1.90    1.30
  -9   9   5    0.90    1.30
   7  -9  -5   75.19    4.20
   7  -9  -5   68.99    4.50
   7  -9  -5   63.89    4.70
   7  -9  -5   72.49    4.20
  -7   9   5   68.19    4.30
   7   9  -5   70.79    3.30
   7   9  -5   72.99    4.40
   7   9  -5   72.19    3.40
   7   9  -5   71.19    3.60
  -7   9   5   79.79    5.90
   7   9  -5   68.39    3.50
   5  -9  -5  236.58    8.60
   5  -9  -5  221.98    8.30
   5  -9  -5  224.08    9.40
   5  -9  -5  219.78    8.80
   5   9  -5  224.68    7.20
  -5   9   5  221.28    8.70
  -5   9   5  220.48    9.30
   5   9  -5  232.38    8.60
   5   9  -5  222.88    6.80
   3  -9  -5   32.90    2.40
   3  -9  -5   34.80    2.40
  -3  -9   5   41.40    2.60
   3  -9  -5   38.90    3.00
  -3   9   5   37.20    2.60
   3   9  -5   33.00    2.30
  -3   9   5   41.10    3.00
   3   9  -5   33.90    2.20
  -3   9   5   39.00    3.00
  -1  -9   5   33.30    2.50
   1  -9  -5   34.50    2.40
   1  -9  -5   37.00    2.90
   1  -9  -5   35.20    2.90
   1  -9  -5   34.80    2.40
  -1   9   5   30.90    2.70
   1   9  -5   31.30    1.80
   1   9  -5   35.40    1.70
  -1   9   5   31.10    2.40
   1   9  -5   34.40    1.40
   1  -9   5  151.08    5.50
  -1  -9  -5  144.29    7.00
  -1  -9  -5  154.78    6.30
   1  -9   5  151.28    6.50
   1  -9   5  146.29    5.70
  -1  -9  -5  157.98    7.10
   1   9   5  150.08    6.50
   1   9   5  156.88    6.90
  -1   9  -5  160.18    5.30
  -1   9  -5  149.59    5.70
  -1   9  -5  158.28    6.10
  -1   9  -5  147.39    5.70
   3  -9   5   49.70    2.70
   3  -9   5   46.70    3.50
  -3  -9  -5   46.00    3.90
   3  -9   5   53.69    3.40
  -3  -9  -5   42.30    3.20
   3   9   5   49.10    3.80
   3   9   5   45.80    3.40
  -3   9  -5   44.00    3.10
  -3   9  -5   48.00    3.50
   8 -10  -5   17.70    2.40
  -8 -10   5   24.20    2.20
   8 -10  -5   21.00    3.00
   8 -10  -5   26.20    3.80
   8 -10  -5   17.60    2.40
   8  10  -5   15.90    2.50
  -8  10   5   18.20    3.20
  -8  10   5   18.60    2.80
   8  10  -5   17.50    1.90
   8  10  -5   19.70    2.30
   6 -10  -5  269.97   11.10
   6 -10  -5  273.87    9.80
   6 -10  -5  263.27    9.90
   6 -10  -5  274.67   10.50
   6  10  -5  261.27    8.60
  -6  10   5  265.97   11.00
   6  10  -5  267.07    8.30
   6  10  -5  279.37   10.40
   6  10  -5  257.47    9.10
  -6  10   5  258.87   10.30
   4 -10  -5  346.17   12.20
   4 -10  -5  340.57   11.50
   4 -10  -5  333.77   11.60
   4 -10  -5  326.47   12.50
  -4 -10   5  358.96   11.60
   4  10  -5  340.07   11.60
  -4  10   5  336.77   12.00
  -4  10   5  344.77   12.60
   4  10  -5  334.87   11.50
   4  10  -5  328.67    9.90
   2 -10  -5  177.88    7.70
  -2 -10   5  181.98    7.10
   2 -10  -5  175.08    6.90
   2 -10  -5  181.58    6.80
  -2  10   5  171.78    7.80
  -2  10   5  189.38    7.30
   2  10  -5  179.38    6.30
   2  10  -5  178.88    5.40
  -2  10   5  181.88    7.60
   2  10  -5  180.98    6.40
   0 -10  -5  142.19    7.00
   0 -10   5  151.38    5.20
   0 -10  -5  151.98    7.00
   0 -10   5  157.28    6.60
   0 -10   5  160.18    5.10
   0 -10  -5  155.18    6.30
   0  10   5  159.18    7.00
   0  10  -5  157.68    5.20
   0  10  -5  157.28    5.40
   0  10  -5  157.28    5.40
   0  10  -5  150.48    5.50
   0  10   5  154.38    6.60
  -2 -10  -5  288.07   10.40
   2 -10   5  287.87   10.50
   2 -10   5  263.77    8.90
   2 -10   5  274.47    9.90
  -2 -10  -5  276.37   11.30
  -2  10  -5  279.57    8.80
  -2  10  -5  281.27    9.80
   2  10   5  283.87   11.00
  -2  10  -5  274.97   10.30
   2  10   5  289.17   10.60
   4 -10   5   24.90    1.40
  -4 -10  -5   22.60    3.50
   4 -10   5   24.30    2.80
   4  10   5   25.60    3.20
  -4  10  -5   17.60    2.80
   4  10   5   25.90    3.40
   7 -11  -5  331.77   12.50
   7 -11  -5  313.47   11.70
  -7 -11   5  332.97   10.50
   7 -11  -5  310.67   11.40
   7  11  -5  316.87   10.60
  -7  11   5  323.07   13.20
  -7  11   5  326.57   12.40
   7  11  -5  318.97   10.80
   7  11  -5  322.87   12.20
   7  11  -5  312.37   10.50
   5 -11  -5  101.79    6.20
   5 -11  -5  102.89    5.00
   5 -11  -5  103.49    4.70
   5 -11  -5   98.29    5.20
   5  11  -5   96.39    3.70
   5  11  -5  101.99    5.00
  -5  11   5  101.39    5.70
  -5  11   5  103.19    5.30
   3 -11  -5   98.39    5.40
   3 -11  -5   95.89    4.60
  -3 -11   5   91.89    4.60
   3 -11  -5   99.69    4.50
  -3  11   5   96.09    5.30
   3  11  -5   99.39    4.30
  -3  11   5   96.59    4.90
   3  11  -5   98.09    4.30
   1 -11  -5  315.87   10.60
   1 -11  -5  306.07   11.60
  -1 -11   5  314.77   11.10
   1 -11  -5  312.47   10.80
   1  11  -5  314.27    9.60
   1  11  -5  301.87    9.50
   1  11  -5  317.07    9.70
  -1  11   5  317.07   11.60
  -1  11   5  303.97   11.10
   1  11  -5  293.47    9.40
   1 -11   5  269.67   10.40
  -1 -11  -5  284.27   11.20
  -1 -11  -5  280.87   10.20
   1 -11   5  274.67    9.30
  -1  11  -5  283.87    8.50
   1  11   5  281.97   10.50
  -1  11  -5  288.27    9.40
   1  11   5  280.87   10.90
  -1  11  -5  282.17    9.60
  -1  11  -5  281.07    9.70
  -3 -11  -5  124.29    6.70
   3 -11   5  117.49    5.70
  -3 -11  -5  106.79    5.70
   3 -11   5  118.09    5.80
   3 -11   5  114.89    4.30
  -3  11  -5  113.59    5.90
   3  11   5  119.99    6.40
   3  11   5  113.39    5.90
   8 -12  -5   79.79    4.80
   8 -12  -5   86.29    7.50
   8 -12  -5   84.89    4.60
   8  12  -5   79.59    4.10
  -8  12   5   80.29    6.00
   8  12  -5   92.49    7.30
   6 -12  -5   32.10    3.10
   6 -12  -5   32.50    3.40
   6 -12  -5   34.30    2.60
   6 -12  -5   31.40    2.70
   6  12  -5   33.20    1.70
  -6  12   5   34.70    3.40
  -6  12   5   28.10    2.80
   6  12  -5   28.20    2.70
   6  12  -5   31.50    2.00
   4 -12  -5   19.50    1.80
   4 -12  -5   16.60    2.60
   4 -12  -5   16.00    2.10
  -4  12   5   17.80    2.50
   4  12  -5   18.50    1.90
  -4  12   5   14.90    2.60
   4  12  -5   19.50    1.90
   4  12  -5   17.30    1.00
  -2 -12   5  218.28    8.80
   2 -12  -5  231.28    8.40
   2 -12  -5  244.78    9.70
  -2  12   5  243.58    9.60
   2  12  -5  237.38    7.80
   2  12  -5  232.28    7.10
  -2  12   5  220.48    9.70
   2  12  -5  228.78    7.90
  -2  12   5  216.18   12.90
   0 -12  -5  110.69    5.90
   0 -12   5  103.49    3.80
   0 -12   5  117.09    5.60
   0 -12  -5  111.99    5.10
   0  12   5  112.39    5.50
   0  12  -5  110.99    3.70
   0  12  -5  110.89    4.40
   0  12  -5  113.79    4.70
   0  12   5  116.49    5.90
  -2 -12  -5    5.10    1.40
  -2 -12  -5    4.00    1.60
   2 -12   5    4.30    1.40
   2 -12   5    4.10    1.10
  -2  12  -5    3.80    1.20
  -2  12  -5    4.60    1.10
   2  12   5    3.10    1.30
   2  12   5    2.50    1.80
   7 -13  -5  232.18   10.70
   7 -13  -5  223.18    9.90
   7 -13  -5  237.48    8.80
   7 -13  -5  221.58    9.20
   7  13  -5  226.98    7.90
   7  13  -5  238.68    8.40
  -7  13   5  211.78    9.70
   7  13  -5  242.58    9.90
   7  13  -5  227.88    7.40
  -7  13   5  242.28   10.90
   5 -13  -5  392.06   14.50
   5 -13  -5  375.36   13.70
   5 -13  -5  372.16   12.60
   5 -13  -5  377.56   13.20
  -5  13   5  389.26   13.90
   5  13  -5  369.46   13.10
   5  13  -5  363.66   11.50
   5  13  -5  380.46   13.40
  -5  13   5  373.56   14.40
   3 -13  -5    0.90    0.70
   3 -13  -5   -0.30    0.60
   3 -13  -5    1.00    1.00
  -3  13   5    0.00    0.90
   3  13  -5    0.70    0.60
   3  13  -5    0.00    0.30
  -3  13   5   -0.10    0.80
   3  13  -5   -0.30    0.40
   1 -13  -5  221.18    8.20
   1 -13  -5  225.88    8.60
  -1 -13   5  234.08    9.00
   1 -13  -5  224.18    9.50
   1  13  -5  224.28    7.30
  -1  13   5  215.78    8.90
   1  13  -5  215.58    7.30
   1  13  -5  222.88    7.20
  -1  13   5  217.38    9.20
   1  13  -5  217.98    6.90
  -1 -13  -5  393.46   13.40
  -1 -13  -5  401.16   14.60
   1 -13   5  382.46   13.70
  -1  13  -5  375.66   12.30
  -1  13  -5  387.56   12.60
   1  13   5  380.86   14.30
   1  13   5  375.16   13.80
  -3 -13  -5   17.10    2.90
  -3 -13  -5   14.70    2.40
  -3  13  -5   19.20    2.60
   3  13   5   14.70    3.00
   3  13   5   16.80    2.90
   6 -14  -5   47.00    3.40
   6 -14  -5   45.70    4.10
   6 -14  -5   45.30    3.80
   6 -14  -5   46.10    2.90
  -6  14   5   46.00    3.80
   6  14  -5   43.20    2.50
   6  14  -5   47.00    3.60
  -6  14   5   50.89    4.30
   4 -14  -5   82.89    5.20
   4 -14  -5   68.99    3.70
   4 -14  -5   73.39    4.20
  -4  14   5   71.79    4.90
   4  14  -5   77.89    4.20
   4  14  -5   70.29    2.90
   4  14  -5   78.79    4.00
  -4  14   5   74.49    4.60
   2 -14  -5  227.48   12.60
   2 -14  -5  225.08    8.90
   2 -14  -5  238.88    8.50
  -2  14   5  236.48    9.90
   2  14  -5  242.28    7.70
   2  14  -5  229.68    7.50
  -2  14   5  249.88    9.60
   2  14  -5  222.78    7.90
   2  14  -5  229.38    8.20
   0 -14   5  111.89    4.00
   0 -14  -5  102.29    5.90
   0 -14  -5   91.79    4.80
   0  14  -5  102.29    3.40
   0  14  -5  101.89    3.80
   0  14  -5  100.19    3.50
   0  14  -5   95.39    4.30
   0  14  -5  105.79    4.00
   0  14   5   94.79    5.40
   0  14   5  112.09    7.70
  -2 -14  -5   60.99    4.00
  -2 -14  -5   58.69    4.60
  -2  14  -5   62.49    3.70
  -2  14  -5   64.39    3.50
   2  14   5   69.39    4.50
   2  14   5   62.79    4.60
   5 -15  -5   52.29    3.00
   5 -15  -5   48.40    3.40
   5 -15  -5   46.60    4.10
  -5  15   5   48.10    3.80
   5  15  -5   50.79    3.60
   5  15  -5   51.49    2.50
  -5  15   5   53.49    4.40
   5  15  -5   50.79    3.40
   3 -15  -5  117.09    5.70
   3 -15  -5  118.99    5.10
   3 -15  -5  112.99    6.40
  -3  15   5  111.99    6.00
   3  15  -5  115.39    5.20
   3  15  -5  119.59    4.30
   3  15  -5  121.09    4.80
   3  15  -5  120.39    5.10
   3  15  -5  115.59    4.20
   1 -15  -5  222.38    9.50
  -1  15   5  215.98    9.00
   1  15  -5  199.68    7.20
  -1  15   5  223.28    9.40
   1  15  -5  200.08    7.00
  -1 -15  -5   39.80    3.00
   1 -15   5   40.70    2.40
  -1 -15  -5   42.10    3.90
  -1  15  -5   36.70    2.30
   1  15   5   38.70    3.40
   1  15   5   36.90    3.50
   6 -16  -5    4.00    1.50
   6 -16  -5    2.70    1.70
   6 -16  -5    2.60    1.00
   6  16  -5    3.70    1.40
   6  16  -5    3.40    1.00
  -6  16   5    4.80    1.70
  -6  16   5    3.70    1.60
   4 -16  -5    2.60    1.30
   4 -16  -5    0.70    1.30
   4 -16  -5    1.40    0.80
  -4  16   5    0.60    0.90
   4  16  -5    1.10    0.60
  -4  16   5    0.10    1.20
   4  16  -5    1.30    1.00
   4  16  -5    0.90    0.80
   2 -16  -5    0.00    0.70
   2 -16  -5   -0.80    0.90
   2 -16  -5    0.00    0.80
  -2  16   5    0.10    0.90
  -2  16   5    2.50    1.50
   2  16  -5    0.70    0.70
   2  16  -5    0.70    0.40
   2  16  -5    0.40    0.50
   0 -16  -5   12.90    2.00
   0 -16  -5   12.30    2.60
   0  16  -5   10.40    1.00
   0  16  -5    8.70    0.80
   0  16   5   13.00    2.50
   0  16  -5   10.20    1.00
   0  16   5    9.90    2.10
   5 -17  -5  128.49    7.40
   5 -17  -5  123.69    5.20
   5 -17  -5  137.29    8.10
   5  17  -5  128.89    4.90
   5  17  -5  107.59    5.60
  -5  17   5  131.39    7.40
  -5  17   5  117.89    6.70
   5  17  -5  124.19    6.30
   3 -17  -5  134.69    6.50
   3 -17  -5  134.39    7.40
   3 -17  -5  144.39    5.80
   3  17  -5  139.89    5.10
   3  17  -5  132.09    6.70
  -3  17   5  138.79    7.10
  -3  17   5  137.19    7.40
   1 -17  -5   30.50    3.30
   1 -17  -5   36.80    2.70
  -1  17   5   26.10    3.30
   1  17  -5   36.40    2.20
  -1  17   5   38.70    3.70
   1  17  -5   37.30    2.40
   2 -18  -5  143.99    6.10
   2 -18  -5  144.69    7.80
   2  18  -5  146.09    6.10
  -2  18   5  143.29    7.40
  -2  18   5  158.28    7.90
   2  18  -5  145.69    5.70
 -10   0   6  105.49    6.40
  10   0  -6  109.09    6.50
 -10   0   6  107.39    4.80
  10   0  -6   97.59    5.90
  10   0  -6  102.79    6.00
  10   0  -6  109.29    6.40
   8   0  -6  256.97   10.80
   8   0  -6  259.77   10.40
  -8   0   6  272.37   10.90
  -8   0   6  273.37    8.90
  -8   0   6  280.57    8.30
   8   0  -6  296.77   10.80
   8   0  -6  277.87   10.80
   6   0  -6  683.93   21.40
  -6   0   6  678.73   21.50
  -6   0   6  688.33   21.60
   4   0  -6  195.08    7.70
  -4   0   6  207.98    6.00
   4   0  -6  204.98    8.10
  -4   0   6  191.18    7.00
  -4   0   6  199.38    7.60
   4   0  -6  197.88    7.30
   4   0  -6  205.18    7.30
   4   0  -6  206.98    7.40
  -4   0   6  198.28    7.30
   4   0  -6  185.38    7.00
  -2   0   6  523.55   16.00
   2   0  -6  526.55   16.40
   2   0  -6  521.15   16.00
  -2   0   6  525.25   16.00
  -2   0   6  544.95   15.20
  -2   0   6  511.45   16.30
  -2   0   6  512.65   16.70
  -2   0   6  499.45   15.20
   0   0  -6  959.50   29.20
   0   0   6 1003.20   28.70
   2   0   6   13.30    1.70
  -2   0  -6   15.60    2.30
  -2   0  -6   21.40    4.10
   2   0   6   16.00    2.20
   2   0   6   13.30    1.10
  -2   0  -6   17.60    2.10
   2   0   6   14.70    2.00
   4   0   6  172.68    5.90
   4   0   6  160.78    5.90
   4   0   6  179.18    7.50
   4   0   6  173.48    8.10
  -4   0  -6  167.98    8.30
  -4   0  -6  178.68    7.50
   4   0   6  193.58    8.40
   9  -1  -6   14.40    2.40
  -9  -1   6   13.70    2.40
   9  -1  -6   17.10    2.60
   9  -1  -6   14.70    2.60
   9  -1  -6   13.30    2.40
  -9  -1   6   15.40    1.40
   9   1  -6   14.00    2.60
  -9   1   6   16.70    2.00
   9   1  -6   13.50    2.20
   9   1  -6   14.80    2.50
  -9   1   6   12.50    2.40
   9   1  -6   22.00    3.10
  -7  -1   6   90.49    4.70
  -7  -1   6   91.39    3.50
  -7  -1   6   89.29    3.20
   7  -1  -6   85.19    4.70
   7  -1  -6   88.69    4.60
  -7   1   6   89.09    3.50
  -7   1   6   83.99    3.60
  -7   1   6   87.09    4.80
   7   1  -6   86.69    4.50
   7   1  -6   91.59    4.50
   5  -1  -6   47.90    3.00
   5  -1  -6   47.00    2.80
  -5  -1   6   52.49    2.80
   5  -1  -6   41.20    2.80
  -5  -1   6   53.09    2.70
   5  -1  -6   52.19    2.90
   5  -1  -6   49.20    3.00
   5  -1  -6   49.20    3.20
   5   1  -6   47.90    2.90
  -5   1   6   52.49    2.70
   5   1  -6   51.59    2.90
   5   1  -6   51.69    3.30
  -5   1   6   50.99    2.30
  -5   1   6   53.79    2.30
   5   1  -6   52.09    2.80
   5   1  -6   50.69    3.00
   5   1  -6   46.70    2.70
  -3  -1   6   36.50    2.00
   3  -1  -6   39.00    2.50
   3  -1  -6   32.10    2.30
  -3  -1   6   35.40    2.10
   3  -1  -6   34.60    2.30
   3  -1  -6   34.70    2.20
   3  -1  -6   33.70    2.20
   3  -1  -6   37.00    2.50
  -3  -1   6   36.10    2.20
  -3  -1   6   38.80    2.30
  -3  -1   6   37.90    2.60
  -3   1   6   34.70    2.20
   3   1  -6   38.30    2.50
   3   1  -6   35.40    2.10
  -3   1   6   39.00    1.80
   3   1  -6   39.30    2.20
   3   1  -6   37.60    2.30
   3   1  -6   38.00    2.10
  -3   1   6   37.00    1.90
   3   1  -6   36.00    2.20
   1  -1  -6  117.59    4.90
  -1  -1   6  110.49    5.00
  -1  -1   6  108.09    4.90
   1  -1  -6  120.49    4.40
  -1  -1   6   99.49    4.20
   1  -1  -6  114.29    5.00
  -1  -1   6  110.49    4.70
  -1  -1   6  109.59    3.80
   1  -1  -6  109.19    4.70
  -1  -1   6  114.39    3.80
   1  -1  -6  114.39    4.90
  -1  -1   6  105.19    4.40
   1   1  -6  116.29    4.90
  -1   1   6  113.99    4.70
  -1   1   6  108.89    4.20
  -1   1   6  109.59    4.40
   1   1  -6  120.99    4.80
  -1   1   6  110.99    4.90
   1   1  -6  118.09    4.70
   1   1  -6  115.29    4.20
  -1   1   6  109.39    4.30
   1   1  -6  113.99    4.50
  -1  -1  -6   87.69    4.60
   1  -1   6   84.89    5.90
  -1  -1  -6   92.09    4.70
  -1  -1  -6   92.49    4.30
   1  -1   6   94.29    4.50
   1  -1   6   93.29    3.90
   1  -1   6   88.39    3.40
   1   1   6   87.79    4.40
  -1   1  -6   90.69    4.60
  -1   1  -6   97.09    4.30
   1   1   6   88.69    3.70
  -1   1  -6   88.99    4.50
   1   1   6   83.59    4.10
   1   1   6   90.89    4.50
   1   1   6   94.69    4.10
   3  -1   6   13.20    2.20
  -3  -1  -6   11.70    2.20
  -3  -1  -6   12.90    1.90
   3  -1   6   12.70    1.80
   3  -1   6   12.30    1.90
   3   1   6   15.90    2.40
  -3   1  -6   12.50    2.20
  -3   1  -6   11.80    1.80
   3   1   6   11.30    1.80
  -3   1  -6   15.20    2.50
   3   1   6   15.20    1.30
   3   1   6   13.90    1.90
   8  -2  -6  178.78    8.20
   8  -2  -6  193.48    8.40
  -8  -2   6  189.08    8.00
  -8  -2   6  189.08    6.00
   8  -2  -6  187.58    8.00
  -8  -2   6  183.58    6.00
   8  -2  -6  201.78    8.20
   8  -2  -6  178.98    8.10
   8   2  -6  180.28    8.30
  -8   2   6  183.08    6.00
   8   2  -6  190.08    8.10
   8   2  -6  202.98    8.10
  -8   2   6  177.68    8.30
   8   2  -6  176.58    7.50
  -8   2   6  176.18    7.00
   8   2  -6  183.28    7.60
   6  -2  -6  432.96   14.70
  -6  -2   6  399.86   13.60
   6  -2  -6  430.36   14.20
  -6  -2   6  411.76   13.80
   6  -2  -6  442.56   14.30
  -6  -2   6  423.36   13.20
   6  -2  -6  426.86   14.50
   6   2  -6  426.56   13.90
   6   2  -6  431.06   13.80
   6   2  -6  422.66   13.70
   6   2  -6  422.76   14.30
  -6   2   6  426.96   13.20
  -6   2   6  428.76   13.20
   6   2  -6  409.26   14.60
   4  -2  -6    1.20    0.80
   4  -2  -6    1.90    0.80
   4  -2  -6    1.80    0.80
  -4  -2   6    2.70    0.90
   4  -2  -6    3.10    1.00
  -4  -2   6    1.90    0.60
   4  -2  -6    2.60    0.90
   4  -2  -6    0.90    0.60
  -4  -2   6    3.30    0.90
  -4   2   6    2.30    0.70
   4   2  -6    3.50    0.80
  -4   2   6    3.20    0.70
   4   2  -6    2.20    0.70
   4   2  -6    2.00    0.70
   4   2  -6    2.20    0.70
   4   2  -6    1.20    0.80
  -4   2   6    2.90    0.90
   4   2  -6    0.90    0.70
  -4   2   6    2.30    0.80
   2  -2  -6  218.58    7.90
  -2  -2   6  202.68    7.00
   2  -2  -6  223.48    7.40
  -2  -2   6  203.18    7.10
  -2  -2   6  205.88    7.30
   2  -2  -6  204.18    7.60
  -2  -2   6  205.38    7.90
   2  -2  -6  206.38    7.90
  -2  -2   6  209.68    7.70
   2  -2  -6  221.68    7.80
   2   2  -6  216.08    7.10
  -2   2   6  207.88    8.00
  -2   2   6  191.78    7.10
  -2   2   6  206.48    7.60
  -2   2   6  205.58    7.00
   2   2  -6  221.28    7.20
   2   2  -6  216.08    7.20
   2   2  -6  220.48    7.80
   2   2  -6  224.48    7.40
  -2   2   6  213.08    8.30
   0  -2  -6  547.75   17.90
   0  -2   6  552.04   20.30
   0  -2   6  568.14   16.30
   0  -2   6  541.55   16.30
   0  -2   6  541.55   17.70
   0  -2   6  547.25   17.20
   0  -2  -6  580.34   18.00
   0   2   6  574.74   17.10
   0   2  -6  538.95   17.10
   0   2   6  569.64   17.40
   0   2   6  545.35   16.90
   0   2  -6  544.75   17.40
   0   2  -6  574.94   17.50
   0   2   6  556.84   17.60
   2  -2   6   75.49    4.10
  -2  -2  -6   69.19    3.90
   2  -2   6   75.89    2.50
  -2  -2  -6   70.09    4.30
   2  -2   6   75.79    3.60
  -2  -2  -6   70.79    4.40
   2  -2   6   71.69    4.00
  -2   2  -6   71.59    3.70
  -2   2  -6   70.69    4.10
   2   2   6   73.79    3.40
   2   2   6   70.89    4.00
  -2   2  -6   76.39    6.30
   2   2   6   77.09    3.90
   2   2   6   78.59    4.40
  -4  -2  -6   35.30    3.50
   4  -2   6   28.10    3.00
   4  -2   6   27.70    2.60
   4  -2   6   31.40    2.60
   4   2   6   26.50    2.70
  -4   2  -6   27.50    2.60
   4   2   6   27.50    2.10
  -4   2  -6   25.10    3.50
   4   2   6   29.60    3.20
   4   2   6   27.90    2.60
   9  -3  -6   42.20    3.60
   9  -3  -6   48.40    3.80
   9  -3  -6   42.10    3.80
   9  -3  -6   43.40    3.50
  -9  -3   6   40.20    3.40
   9   3  -6   41.70    3.40
  -9   3   6   42.50    3.80
   9   3  -6   40.20    3.50
   9   3  -6   39.90    3.20
  -9   3   6   45.30    3.10
   9   3  -6   37.70    3.60
   7  -3  -6  177.78    7.40
  -7  -3   6  164.18    5.90
  -7  -3   6  164.68    6.80
   7  -3  -6  167.18    9.90
   7  -3  -6  176.08    7.30
   7   3  -6  178.48    6.80
  -7   3   6  172.08    5.90
   7   3  -6  175.38    9.60
   7   3  -6  177.98    7.10
  -7   3   6  164.78    6.40
  -7   3   6  170.38    6.60
  -7   3   6  157.18    7.50
   7   3  -6  169.18    6.70
   7   3  -6  164.18    7.60
  -5  -3   6  302.77   10.40
   5  -3  -6  315.17   10.60
   5  -3  -6  298.77   10.80
   5  -3  -6  285.37   10.80
  -5  -3   6  287.07   10.80
   5  -3  -6  304.57   10.90
   5  -3  -6  307.47   10.60
   5   3  -6  295.07   10.50
  -5   3   6  304.57    9.90
   5   3  -6  309.07    9.80
  -5   3   6  308.37   10.80
   5   3  -6  292.07    9.80
   5   3  -6  299.67    9.80
   5   3  -6  316.17   11.00
   3  -3  -6  168.08    7.00
   3  -3  -6  180.48    6.50
   3  -3  -6  178.28    6.70
  -3  -3   6  173.48    6.30
  -3  -3   6  169.98    5.70
   3  -3  -6  169.88    6.60
   3  -3  -6  183.28    6.90
  -3  -3   6  164.08    5.80
  -3  -3   6  158.98    6.50
   3  -3  -6  175.48    6.90
   3   3  -6  184.38    5.90
  -3   3   6  164.98    6.50
   3   3  -6  176.58    6.00
   3   3  -6  170.78    5.90
   3   3  -6  184.28    6.90
   3   3  -6  180.68    6.40
   3   3  -6  180.68    6.00
  -3   3   6  176.98    6.10
  -3   3   6  166.08    6.60
  -3   3   6  173.08    6.20
   1  -3  -6  115.49    5.30
  -1  -3   6  115.69    4.20
  -1  -3   6  117.29    5.10
   1  -3  -6  118.49    5.10
   1  -3  -6  113.89    6.50
  -1  -3   6  115.09    4.60
  -1  -3   6  115.59    4.50
  -1  -3   6  113.09    5.10
   1  -3  -6  121.49    5.40
   1  -3  -6  127.19    4.70
   1   3  -6  120.89    4.70
   1   3  -6  116.29    4.50
  -1   3   6  120.89    4.70
   1   3  -6  112.89    4.80
  -1   3   6  115.99    4.80
  -1   3   6  117.39    5.10
   1   3  -6  124.39    4.80
   1   3  -6  124.49    4.20
   1  -3   6  127.89    4.00
   1  -3   6  135.69    5.80
   1  -3   6  130.69    4.70
  -1  -3  -6  137.29    6.10
  -1  -3  -6  128.09    6.00
   1  -3   6  127.99    4.60
  -1  -3  -6  134.19    5.60
   1   3   6  126.79    5.60
   1   3   6  130.39    5.40
   1   3   6  133.49    5.90
  -1   3  -6  129.09    5.60
  -1   3  -6  121.59    5.60
  -1   3  -6  131.29    5.30
  -3  -3  -6   49.60    3.80
   3  -3   6   41.70    2.70
   3  -3   6   43.40    3.20
   3  -3   6   42.80    3.30
  -3  -3  -6   42.70    3.10
  -3   3  -6   46.40    3.60
   3   3   6   40.90    3.10
   3   3   6   52.79    5.30
  -3   3  -6   49.10    3.00
   3   3   6   41.20    3.00
  -3   3  -6   41.00    3.80
   3   3   6   42.00    2.60
   8  -4  -6  149.49    6.90
   8  -4  -6  144.19    6.70
   8  -4  -6  148.19    7.00
  -8  -4   6  145.89    6.50
   8  -4  -6  146.69    7.30
   8   4  -6  138.89    7.10
   8   4  -6  144.89    6.90
   8   4  -6  140.19    6.40
  -8   4   6  147.59    5.00
   8   4  -6  141.09    6.20
   8   4  -6  128.89    6.30
  -8   4   6  140.19    7.30
  -8   4   6  142.19    6.20
   6  -4  -6  208.48    8.20
  -6  -4   6  199.48    7.20
   6  -4  -6  200.78    8.50
   6  -4  -6  219.58    8.50
  -6  -4   6  206.88    7.30
   6  -4  -6  206.48    8.10
   6  -4  -6  199.88    8.50
  -6   4   6  204.58    8.50
  -6   4   6  196.98    7.50
   6   4  -6  217.28    7.50
   6   4  -6  218.58    8.30
   6   4  -6  209.98    7.30
   6   4  -6  213.38    8.60
  -6   4   6  218.58    7.70
   6   4  -6  208.58    7.50
   4  -4  -6 1031.60   31.40
  -2  -4   6   77.69    3.30
   2  -4  -6   82.59    3.70
  -2  -4   6   73.59    3.90
   2  -4  -6   76.69    4.20
  -2  -4   6   86.89    4.10
   2  -4  -6   81.49    4.20
   2  -4  -6   83.79    4.30
  -2  -4   6   78.49    3.10
   2  -4  -6   79.39    4.00
  -2  -4   6   83.39    3.00
   2   4  -6   83.89    3.30
   2   4  -6   74.89    3.10
  -2   4   6   82.99    4.10
  -2   4   6   83.89    3.70
   2   4  -6   87.19    3.40
  -2   4   6   78.39    3.70
  -2   4   6   76.89    3.80
   2   4  -6   85.59    3.20
   2   4  -6   82.39    3.90
   0  -4   6  160.18    6.60
   0  -4  -6  167.68    6.00
   0  -4  -6  160.08    7.00
   0  -4   6  159.88    6.00
   0  -4  -6  167.08    6.50
   0  -4   6  157.88    6.40
   0  -4  -6  161.28    6.90
   0   4  -6  168.38    6.20
   0   4   6  169.18    6.30
   0   4  -6  161.98    6.20
   0   4   6  161.48    6.70
   0   4   6  162.78    6.20
   0   4  -6  171.68    6.30
   0   4   6  154.18    6.40
   2  -4   6  357.56   12.80
   2  -4   6  371.96   11.60
  -2  -4  -6  347.27   13.30
  -2  -4  -6  372.76   13.50
  -2  -4  -6  404.86   13.00
   2  -4   6  364.16   11.50
   2   4   6  346.67   12.10
  -2   4  -6  358.86   12.70
   2   4   6  382.86   13.30
  -2   4  -6  380.96   12.20
   2   4   6  366.26   12.60
  -2   4  -6  372.86   13.70
   4  -4   6   78.19    4.90
  -4  -4  -6   74.49    5.20
   4  -4   6   73.39    3.90
  -4  -4  -6   70.29    4.40
   4  -4   6   68.69    4.20
   4   4   6   71.69    4.20
   4   4   6   78.09    5.10
  -4   4  -6   72.09    5.00
  -4   4  -6   72.19    4.10
   4   4   6   73.79    4.50
   9  -5  -6  273.47   11.30
   9  -5  -6  286.57   11.10
   9  -5  -6  285.77   12.00
  -9  -5   6  289.17   11.00
   9  -5  -6  254.47   11.20
   9   5  -6  299.67   11.60
  -9   5   6  275.57   10.70
  -9   5   6  295.37   12.50
   9   5  -6  278.87   10.70
   9   5  -6  268.37   10.80
   7  -5  -6   48.30    3.50
  -7  -5   6   46.10    2.40
   7  -5  -6   51.59    4.00
   7  -5  -6   45.10    3.20
   7   5  -6   46.20    3.60
   7   5  -6   48.00    2.80
   7   5  -6   49.90    3.50
  -7   5   6   44.90    3.60
   7   5  -6   46.70    2.70
  -7   5   6   50.19    3.20
   7   5  -6   47.20    2.90
   5  -5  -6  170.68    6.70
  -5  -5   6  158.08    6.10
  -5  -5   6  161.88    5.20
   5  -5  -6  159.68    7.00
   5  -5  -6  165.58    6.80
   5  -5  -6  149.59    7.00
   5  -5  -6  165.88    6.80
  -5   5   6  166.28    7.00
   5   5  -6  160.58    6.50
   5   5  -6  156.98    6.80
  -5   5   6  158.18    6.30
  -5   5   6  165.78    6.30
   5   5  -6  161.78    5.40
   5   5  -6  163.78    5.70
   3  -5  -6  537.65   16.90
   3  -5  -6  533.65   17.10
   3  -5  -6  504.55   17.20
  -3  -5   6  521.65   16.60
   3  -5  -6  525.15   16.70
   3   5  -6  511.85   16.60
  -3   5   6  523.05   16.90
  -3   5   6  518.25   16.50
   3   5  -6  522.85   15.40
   3   5  -6  490.75   16.30
   3   5  -6  530.95   15.10
  -3   5   6  524.45   16.30
   3   5  -6  529.45   16.70
  -1  -5   6   17.30    1.30
  -1  -5   6   18.30    1.80
  -1  -5   6   17.90    1.20
  -1  -5   6   16.60    1.60
   1  -5  -6   18.70    1.80
   1  -5  -6   18.30    2.40
   1  -5  -6   14.90    1.50
   1  -5  -6   20.20    2.10
   1   5  -6   19.30    1.40
   1   5  -6   19.20    1.10
   1   5  -6   17.30    1.40
   1   5  -6   20.40    1.40
  -1   5   6   18.50    1.70
  -1   5   6   16.50    1.80
   1   5  -6   18.00    1.60
  -1   5   6   13.40    1.70
  -1   5   6   18.60    1.70
   1  -5   6  158.38    6.50
  -1  -5  -6  166.68    7.30
  -1  -5  -6  158.88    6.70
   1  -5   6  165.88    6.90
   1  -5   6  164.28    6.40
  -1  -5  -6  157.48    7.30
  -1   5  -6  175.58    6.80
   1   5   6  176.08    7.20
  -1   5  -6  161.38    6.50
  -1   5  -6  168.98    6.20
   1   5   6  161.78    6.60
  -3  -5  -6  192.38    8.90
   3  -5   6  186.98    9.10
  -3  -5  -6  196.58    8.20
   3  -5   6  203.28    7.30
  -3   5  -6  208.58    7.60
   3   5   6  195.58    8.20
  -3   5  -6  200.58    8.30
   3   5   6  196.08    8.70
  -3   5  -6  200.88    8.70
   8  -6  -6    3.20    1.40
   8  -6  -6    2.10    1.40
   8  -6  -6    2.80    1.20
   8  -6  -6    2.10    1.10
  -8  -6   6    2.60    1.00
  -8   6   6    1.10    1.20
   8   6  -6    1.60    0.80
   8   6  -6    4.30    1.40
   8   6  -6    1.50    0.80
   8   6  -6    2.10    0.90
  -8   6   6    2.50    1.20
   6  -6  -6   10.20    1.80
  -6  -6   6   10.70    0.90
   6  -6  -6   12.40    2.40
   6  -6  -6   10.70    2.10
   6  -6  -6   10.60    1.80
  -6  -6   6   13.90    1.60
   6  -6  -6    9.60    1.90
   6   6  -6   12.40    1.40
   6   6  -6   10.70    1.10
   6   6  -6    9.70    1.80
   6   6  -6   13.20    2.00
  -6   6   6    8.60    1.80
  -6   6   6   12.00    1.80
   4  -6  -6   45.90    3.20
   4  -6  -6   47.00    5.90
   4  -6  -6   43.40    2.90
  -4  -6   6   43.40    2.60
   4  -6  -6   37.10    2.80
   4  -6  -6   40.10    2.70
   4   6  -6   39.60    2.80
  -4   6   6   45.40    3.10
  -4   6   6   41.50    2.70
   4   6  -6   40.40    1.80
   4   6  -6   42.00    2.60
  -4   6   6   44.50    2.70
   2  -6  -6   10.90    1.70
   2  -6  -6   11.20    1.80
  -2  -6   6   11.50    1.70
   2  -6  -6   13.00    1.70
   2  -6  -6   11.60    2.00
  -2   6   6   16.50    2.20
   2   6  -6   11.90    0.80
  -2   6   6   11.30    1.70
   2   6  -6   11.70    0.90
   2   6  -6   10.80    1.00
   2   6  -6   10.40    0.70
   2   6  -6   14.80    1.70
  -2   6   6   12.30    1.60
   0  -6   6   34.90    2.20
   0  -6  -6   38.30    2.60
   0  -6  -6   35.30    3.00
   0  -6   6   36.90    2.70
   0  -6  -6   39.30    2.40
   0  -6   6   35.20    2.40
   0  -6  -6   35.80    2.90
   0   6  -6   38.30    2.20
   0   6  -6   35.80    2.30
   0   6  -6   35.70    2.20
   0   6   6   36.30    2.50
   0   6  -6   34.30    2.10
   0   6   6   33.10    2.70
   2  -6   6   58.89    3.60
  -2  -6  -6   58.49    3.60
   2  -6   6   54.09    3.60
  -2  -6  -6   63.89    4.30
  -2  -6  -6   63.09    4.30
  -2   6  -6   56.79    3.50
  -2   6  -6   64.49    3.20
   2   6   6   62.19    3.80
   2   6   6   60.49    4.00
  -2   6  -6   62.79    3.90
   4  -6   6   14.80    1.80
   4  -6   6   16.50    3.70
   4  -6   6   19.30    2.70
  -4  -6  -6   11.50    2.50
  -4  -6  -6   10.80    2.10
   4   6   6   11.20    2.40
   4   6   6    9.70    1.90
   4   6   6    9.30    2.00
  -4   6  -6    8.30    2.10
   9  -7  -6  192.18    8.80
  -9  -7   6  208.68   10.70
   9  -7  -6  200.28    9.70
   9  -7  -6  207.78    8.90
  -9   7   6  201.98    8.70
  -9   7   6  205.68    9.90
   9   7  -6  190.08    8.70
   9   7  -6  183.78    8.10
  -9   7   6  207.38    6.50
   7  -7  -6   32.10    2.90
  -7  -7   6   32.30    2.10
   7  -7  -6   32.60    3.10
   7  -7  -6   33.10    2.80
   7   7  -6   34.80    2.10
   7   7  -6   37.20    3.20
   7   7  -6   34.30    2.90
   7   7  -6   29.50    2.20
   7   7  -6   30.70    2.10
  -7   7   6   30.90    3.10
  -7   7   6   33.20    2.80
   5  -7  -6  145.29    7.20
   5  -7  -6  162.98    6.70
   5  -7  -6  161.98    7.20
   5  -7  -6  164.58    6.70
   5  -7  -6  158.58    6.90
  -5  -7   6  160.78    6.20
   5   7  -6  155.58    6.50
   5   7  -6  158.08    5.40
  -5   7   6  160.28    6.50
   5   7  -6  158.38    6.80
  -5   7   6  153.78    7.10
   3  -7  -6  380.16   13.40
   3  -7  -6  389.16   12.70
   3  -7  -6  355.66   13.50
  -3  -7   6  387.26   12.80
   3   7  -6  397.76   12.20
   3   7  -6  370.56   11.10
  -3   7   6  384.86   12.70
  -3   7   6  380.96   13.30
   3   7  -6  378.26   12.60
   3   7  -6  379.16   11.10
   1  -7  -6   46.80    3.30
   1  -7  -6   45.10    2.80
   1  -7  -6   37.10    3.10
  -1  -7   6   41.70    2.80
   1  -7  -6   41.20    2.60
  -1  -7   6   38.20    1.70
  -1  -7   6   36.10    2.00
  -1   7   6   37.20    2.60
   1   7  -6   41.30    2.00
   1   7  -6   41.50    2.00
  -1   7   6   40.00    2.90
   1   7  -6   38.70    2.00
   1   7  -6   40.60    2.40
   1   7  -6   41.40    1.70
   1  -7   6  198.38    7.50
   1  -7   6  198.38    7.40
  -1  -7  -6  182.48    8.50
  -1  -7  -6  207.88    9.30
   1  -7   6  189.78    7.90
  -1  -7  -6  198.68    7.80
  -1   7  -6  197.48    7.30
  -1   7  -6  200.68    7.00
   1   7   6  194.68    7.80
   1   7   6  199.08    8.30
  -1   7  -6  200.28    7.60
  -3  -7  -6  130.19    6.20
   3  -7   6  126.69    4.30
   3  -7   6  125.39    8.10
   3  -7   6  108.69    4.60
  -3  -7  -6  139.29    7.10
   3  -7   6  135.29    6.20
   3   7   6  129.09    6.70
  -3   7  -6  122.59    5.20
  -3   7  -6  125.19    6.00
   3   7   6  123.99    6.10
  -3   7  -6  131.69    6.50
   8  -8  -6   30.40    4.00
   8  -8  -6   21.50    2.90
   8  -8  -6   27.50    2.70
   8  -8  -6   26.70    2.70
  -8   8   6   27.50    2.80
   8   8  -6   21.60    2.90
   8   8  -6   25.00    2.00
  -8   8   6   30.40    4.10
   8   8  -6   28.20    2.20
   8   8  -6   25.20    2.20
   6  -8  -6  155.68    7.10
  -6  -8   6  156.48    6.10
   6  -8  -6  154.68    7.50
   6  -8  -6  157.78    6.80
   6  -8  -6  162.78    6.90
   6   8  -6  162.38    6.90
  -6   8   6  154.08    6.80
   6   8  -6  155.78    5.00
   6   8  -6  163.88    5.70
   6   8  -6  157.08    7.10
   6   8  -6  158.38    5.00
  -6   8   6  155.38    7.50
   4  -8  -6  429.26   15.00
   4  -8  -6  454.55   14.70
   4  -8  -6  456.45   15.50
  -4  -8   6  445.86   14.50
   4  -8  -6  445.66   14.70
   4   8  -6  414.96   12.80
  -4   8   6  441.56   14.70
   4   8  -6  455.45   14.80
   4   8  -6  443.16   12.80
   4   8  -6  463.95   14.40
  -4   8   6  422.56   15.20
   2  -8  -6  147.79    6.60
   2  -8  -6  129.99    6.60
   2  -8  -6  139.79    5.90
   2  -8  -6  143.09    5.90
  -2  -8   6  143.09    6.10
   2   8  -6  140.99    5.60
  -2   8   6  147.39    6.10
  -2   8   6  145.29    6.40
   2   8  -6  136.29    4.60
   2   8  -6  144.59    5.10
   0  -8  -6  107.69    5.00
   0  -8   6  104.09    4.10
   0  -8   6  115.29    5.40
   0  -8   6  100.89    4.60
   0  -8  -6  110.79    5.70
   0   8   6  112.09    5.20
   0   8  -6  108.49    4.40
   0   8  -6  115.79    4.40
   0   8  -6  105.59    4.30
   0   8   6  105.29    5.40
   0   8  -6  109.69    4.30
  -2  -8  -6  178.48    7.50
   2  -8   6  170.18    7.10
  -2  -8  -6  184.88    8.30
   2  -8   6  170.28    6.70
   2  -8   6  176.98    7.60
   2   8   6  163.98    7.40
  -2   8  -6  170.98    6.30
  -2   8  -6  174.98    7.20
   2   8   6  183.98    8.10
  -2   8  -6  184.28    7.50
   4  -8   6   59.39    4.00
  -4  -8  -6   58.79    4.30
   4   8   6   65.49    4.90
   7  -9  -6  224.88    9.80
   7  -9  -6  282.77   10.80
   7  -9  -6  254.57   10.00
   7  -9  -6  265.07   11.10
   7   9  -6  257.67   10.50
   7   9  -6  263.87    8.30
   7   9  -6  265.37    9.00
  -7   9   6  258.57   10.20
   7   9  -6  260.97    8.60
  -7   9   6  247.98   10.90
   7   9  -6  281.47   10.50
  -5  -9   6   26.20    2.10
   5  -9  -6   26.10    2.50
   5  -9  -6   23.30    2.20
   5  -9  -6   21.30    2.10
   5  -9  -6   26.00    3.60
  -5   9   6   29.50    2.90
   5   9  -6   22.30    1.30
   5   9  -6   25.20    2.20
  -5   9   6   23.30    2.30
   5   9  -6   22.90    2.20
   3  -9  -6   19.10    2.20
  -3  -9   6   15.40    2.10
   3  -9  -6   19.80    2.30
   3  -9  -6   16.20    2.50
   3   9  -6   16.40    1.70
   3   9  -6   17.00    1.60
  -3   9   6   12.60    1.90
  -3   9   6   15.90    2.60
   1  -9  -6  409.66   14.50
   1  -9  -6  388.16   14.70
   1  -9  -6  401.76   13.40
   1  -9  -6  401.56   13.50
  -1  -9   6  396.56   13.80
   1   9  -6  416.26   12.80
   1   9  -6  395.36   11.90
  -1   9   6  405.76   13.70
  -1   9   6  410.36   14.30
   1   9  -6  434.96   12.50
   1   9  -6  383.76   12.20
  -1  -9  -6  120.69    5.60
   1  -9   6  126.09    5.00
  -1  -9  -6  114.39    6.20
   1  -9   6  117.69    5.00
  -1   9  -6  110.29    5.10
   1   9   6  121.19    6.10
  -1   9  -6  123.49    4.60
   1   9   6  122.29    5.80
  -1   9  -6  116.29    4.90
  -3  -9  -6    3.20    1.30
  -3  -9  -6    1.70    1.50
   3  -9   6    0.40    0.90
   3   9   6    1.60    1.40
  -3   9  -6    3.30    1.40
   3   9   6    2.20    1.20
  -3   9  -6    1.60    0.70
   8 -10  -6   14.10    2.40
   8 -10  -6   11.40    2.10
   8 -10  -6    6.90    1.80
   8 -10  -6    9.50    2.30
   8  10  -6   12.50    1.80
   8  10  -6   11.00    1.50
  -8  10   6   10.00    2.10
   8  10  -6   11.50    2.20
  -8  10   6   13.10    2.70
   6 -10  -6   27.40    2.90
   6 -10  -6   26.70    2.40
   6 -10  -6   26.10    2.40
   6 -10  -6   21.00    2.90
   6  10  -6   25.30    1.60
  -6  10   6   19.40    2.90
  -6  10   6   29.10    2.70
   6  10  -6   26.40    2.50
   4 -10  -6  184.48   10.90
  -4 -10   6  189.48    7.50
   4 -10  -6  183.88    7.40
   4 -10  -6  194.78    7.70
  -4  10   6  179.58    7.60
   4  10  -6  196.08    7.30
   4  10  -6  183.18    7.40
  -4  10   6  183.98    8.20
   2 -10  -6   84.99    4.30
  -2 -10   6   82.59    4.50
   2 -10  -6   90.29    4.50
   2 -10  -6   78.29    4.90
  -2  10   6   93.09    4.70
  -2  10   6   88.59    5.00
   2  10  -6   91.29    3.70
   2  10  -6   87.99    3.10
   2  10  -6   96.59    4.00
   0 -10  -6   12.40    2.30
   0 -10  -6   10.70    1.70
   0 -10   6    8.10    1.90
   0 -10   6   10.70    1.50
   0  10  -6   11.30    1.40
   0  10   6   10.60    2.00
   0  10  -6   10.70    1.20
   0  10   6    9.90    1.80
   0  10  -6    9.70    1.10
   2 -10   6   96.69    4.70
   2 -10   6   94.89    4.20
  -2 -10  -6   97.29    5.90
  -2 -10  -6   91.79    5.00
   2 -10   6   96.09    5.20
  -2  10  -6   94.09    4.00
  -2  10  -6   96.09    4.60
   2  10   6   93.49    5.20
  -2  10  -6   95.19    4.90
   2  10   6   97.79    5.60
   7 -11  -6  212.18    9.70
   7 -11  -6  189.78    8.10
   7 -11  -6  197.58    8.40
   7  11  -6  192.88    6.40
  -7  11   6  211.58    9.70
   7  11  -6  197.38    7.20
   7  11  -6  197.08    8.60
   7  11  -6  180.78    8.50
  -7  11   6  214.08    8.90
   5 -11  -6   27.80    2.40
   5 -11  -6   28.00    2.90
   5 -11  -6   23.80    2.30
   5 -11  -6   27.50    2.70
   5  11  -6   23.20    2.30
  -5  11   6   27.80    2.90
   5  11  -6   25.50    2.30
   5  11  -6   25.80    1.30
  -5  11   6   31.60    2.70
   3 -11  -6  104.79    5.00
  -3 -11   6  106.99    5.20
   3 -11  -6  110.29    5.00
  -3  11   6   96.19    5.60
  -3  11   6  107.09    5.80
   3  11  -6  111.39    4.60
   3  11  -6  105.09    4.70
   1 -11  -6  232.58    9.30
   1 -11  -6  235.68    8.70
   1 -11  -6  228.18    9.60
  -1 -11   6  238.18   10.90
   1  11  -6  208.88    7.30
   1  11  -6  221.28    6.90
  -1  11   6  221.38    9.30
   1  11  -6  218.68    7.50
  -1  11   6  229.78    9.00
   1 -11   6   64.79    3.20
  -1 -11  -6   61.59    3.90
   1 -11   6   66.59    4.20
  -1 -11  -6   62.19    4.50
  -1  11  -6   64.99    2.70
   1  11   6   70.79    4.60
   1  11   6   66.89    4.20
  -1  11  -6   63.39    3.50
  -1  11  -6   62.49    3.20
   3 -11   6   43.00    3.50
  -3 -11  -6   49.90    3.80
  -3 -11  -6   43.40    4.10
   3  11   6   40.70    3.80
   3  11   6   44.50    6.40
  -3  11  -6   39.50    3.40
   6 -12  -6  440.46   15.60
   6 -12  -6  410.16   14.80
   6 -12  -6  428.76   16.20
  -6  12   6  423.16   15.30
   6  12  -6  425.56   15.10
   6  12  -6  418.76   13.10
  -6  12   6  433.36   16.20
   6  12  -6  440.46   15.10
   4 -12  -6   50.59    3.40
   4 -12  -6   56.59    3.40
   4 -12  -6   57.49    4.30
   4  12  -6   52.59    3.20
   4  12  -6   61.89    3.40
  -4  12   6   54.29    3.70
  -4  12   6   52.29    4.10
   2 -12  -6  350.56   13.50
   2 -12  -6  360.46   12.60
   2  12  -6  365.06   11.80
  -2  12   6  371.96   13.50
   2  12  -6  357.96   11.50
  -2  12   6  357.46   12.90
   0 -12  -6  186.48    8.70
   0 -12   6  195.38    8.20
   0 -12  -6  192.08    7.70
   0  12  -6  191.78    6.20
   0  12  -6  189.68    6.20
   0  12  -6  196.68    6.40
   0  12  -6  181.48    6.70
   0  12   6  195.48    8.60
   0  12   6  172.18    7.90
  -2 -12  -6   96.89    5.40
  -2 -12  -6  103.59    6.30
   2 -12   6  102.19    5.60
  -2  12  -6  100.99    5.10
   2  12   6  101.89    6.00
   2  12   6  102.59    5.60
  -2  12  -6  102.29    4.80
   7 -13  -6   24.20    2.90
   7 -13  -6   19.20    2.40
   7 -13  -6   26.00    3.70
   7  13  -6   23.40    1.90
   7  13  -6   22.10    2.90
  -7  13   6   19.00    3.00
   7  13  -6   21.40    2.90
  -7  13   6   15.70    3.10
   5 -13  -6   76.29    5.20
   5 -13  -6   74.39    5.70
   5 -13  -6   75.19    4.40
   5  13  -6   73.89    2.80
  -5  13   6   65.59    4.90
   5  13  -6   79.09    4.30
   5  13  -6   73.09    4.20
  -5  13   6   83.59    4.90
   3 -13  -6  142.89    7.20
   3 -13  -6  139.99    7.90
   3 -13  -6  141.79    6.40
   3  13  -6  150.38    5.80
  -3  13   6  147.49    7.30
   3  13  -6  143.39    5.80
  -3  13   6  135.69    6.70
   1 -13  -6   45.50    3.90
  -1 -13   6   42.70    3.30
   1 -13  -6   46.70    3.20
   1  13  -6   45.60    2.30
   1  13  -6   43.00    2.10
  -1  13   6   44.20    3.70
   1  13  -6   44.90    1.90
  -1  13   6   37.00    3.20
  -1 -13  -6   38.90    3.80
   1 -13   6   42.80    3.40
  -1 -13  -6   31.30    2.80
   1  13   6   39.30    3.60
  -1  13  -6   38.80    2.40
   1  13   6   38.20    3.30
   6 -14  -6   56.89    3.50
   6 -14  -6   54.59    3.80
   6 -14  -6   56.69    4.70
   6 -14  -6   50.89    4.10
   6  14  -6   54.89    2.90
  -6  14   6   62.89    4.90
   6  14  -6   56.09    3.90
   6  14  -6   53.69    3.80
  -6  14   6   52.89    4.10
   4 -14  -6   54.69    4.40
   4 -14  -6   49.00    3.50
  -4  14   6   49.99    3.80
   4  14  -6   60.79    3.40
   4  14  -6   53.79    3.30
  -4  14   6   52.79    4.20
   4  14  -6   51.69    2.00
   2 -14  -6   93.09    5.70
   2 -14  -6   88.99    4.80
   2 -14  -6   95.39    4.70
   2  14  -6   88.79    3.90
   2  14  -6   86.09    3.40
  -2  14   6   87.89    5.50
   2  14  -6   89.59    3.70
  -2  14   6   98.39    5.30
   0 -14  -6   68.99    4.10
   0 -14   6   71.79    4.60
   0 -14  -6   68.09    4.90
   0  14   6   75.99    5.00
   0  14  -6   70.59    2.80
   0  14   6   69.49    4.50
   5 -15  -6   36.20    3.20
   5 -15  -6   41.80    4.00
   5 -15  -6   40.70    2.90
   5  15  -6   39.60    3.10
   5  15  -6   39.30    3.00
  -5  15   6   40.70    3.90
   5  15  -6   37.40    1.90
  -5  15   6   44.60    3.70
   3 -15  -6   27.80    3.60
   3 -15  -6   27.10    2.70
   3 -15  -6   25.20    2.40
   3  15  -6   27.30    2.00
  -3  15   6   24.50    3.20
   3  15  -6   28.60    2.20
   3  15  -6   27.30    1.40
  -3  15   6   24.50    3.30
   1 -15  -6   33.40    3.60
   1 -15  -6   35.00    2.80
  -1  15   6   38.50    3.40
   1  15  -6   33.80    1.70
  -1  15   6   35.60    3.50
  -1 -15  -6   34.60    3.10
  -1 -15  -6   41.10    4.10
   1  15   6   36.30    3.40
   1  15   6   42.30    3.90
  -1  15  -6   35.50    2.20
   4 -16  -6  290.67   12.40
   4 -16  -6  286.67   10.40
   4  16  -6  297.37   10.30
   4  16  -6  293.57   10.70
  -4  16   6  281.87   12.20
   2 -16  -6   75.39    4.20
   2 -16  -6   64.79    4.90
  -2  16   6   74.69    5.20
  -2  16   6   77.39    4.90
   2  16  -6   73.19    3.50
   0 -16  -6   94.39    6.10
   0 -16  -6   90.49    5.00
   0  16   6   87.39    5.40
   0  16   6   91.89    5.90
   3 -17  -6   39.70    4.10
   3 -17  -6   44.90    3.50
   3 -17  -6   41.50    3.00
  -3  17   6   45.70    4.20
   3  17  -6   44.80    2.90
  -3  17   6   43.30    3.80
   8   0  -7   -0.60    0.60
   8   0  -7    0.20    0.80
   8   0  -7    0.10    0.70
  -8   0   7   -0.10    0.60
  -8   0   7    0.50    0.90
   8   0  -7    0.70    0.90
   8   0  -7   -0.60    0.70
  -8   0   7    0.00    0.50
  -8   0   7   -0.10    0.30
   6   0  -7   -0.20    0.50
  -6   0   7   -0.20    0.50
   6   0  -7   -0.10    0.50
   6   0  -7    0.70    0.70
   6   0  -7    0.50    0.60
  -6   0   7    0.60    0.60
   4   0  -7    0.00    0.50
  -4   0   7    0.10    0.50
   4   0  -7   -0.60    0.40
   4   0  -7    0.40    0.60
   4   0  -7    0.60    0.70
   4   0  -7    0.10    0.50
   4   0  -7    0.30    0.50
  -4   0   7    0.00    0.40
  -2   0   7    0.40    0.30
  -2   0   7    0.00    0.30
   2   0  -7    0.30    0.50
  -2   0   7   -0.20    0.50
   2   0  -7    0.60    0.70
  -2   0   7    0.00    0.80
   2   0  -7   -0.10    0.60
   2   0  -7   -0.10    0.50
  -2   0   7    0.00    0.50
   2   0  -7   -0.40    0.50
   0   0  -7    1.30    0.80
   0   0   7    2.10    1.00
   0   0   7   -0.20    0.40
   0   0  -7    0.80    0.70
   0   0   7    1.30    0.60
   0   0   7    1.40    0.70
   0   0  -7    1.50    0.80
   0   0   7    1.30    0.70
   2   0   7   -0.80    0.30
  -2   0  -7    0.50    0.90
   2   0   7   -0.90    0.50
  -2   0  -7   -0.60    0.60
   2   0   7    0.00    0.70
  -2   0  -7    0.10    0.80
   2   0   7    0.00    0.80
   9  -1  -7  212.18    9.30
   9  -1  -7  210.38    9.50
  -9  -1   7  235.78   13.00
   9  -1  -7  217.68    9.90
   9  -1  -7  206.18    9.30
   9   1  -7  213.08    9.90
  -9   1   7  226.98    6.80
   9   1  -7  231.38    9.70
   9   1  -7  223.28    9.50
   9   1  -7  218.88    9.20
  -9   1   7  228.68    7.70
  -9   1   7  224.38    9.80
   7  -1  -7  256.17   10.10
  -7  -1   7  253.57    9.20
   7  -1  -7  237.08    9.30
   7  -1  -7  247.58    9.60
   7  -1  -7  246.28    9.60
  -7  -1   7  256.47    8.90
   7  -1  -7  221.18    9.30
   7   1  -7  231.38    9.10
  -7   1   7  250.67    7.90
  -7   1   7  246.08    7.80
   7   1  -7  240.88   10.00
   7   1  -7  250.37    9.20
   7   1  -7  248.58    9.60
  -7   1   7  251.67    8.50
   5  -1  -7   41.90    2.80
   5  -1  -7   39.30    2.70
   5  -1  -7   39.00    2.80
   5  -1  -7   39.70    2.70
  -5  -1   7   41.30    2.40
   5  -1  -7   38.00    2.90
  -5  -1   7   46.70    2.70
   5   1  -7   36.50    2.40
   5   1  -7   40.60    2.50
  -5   1   7   38.40    2.50
   5   1  -7   37.20    2.70
  -5   1   7   42.30    2.70
   5   1  -7   43.80    3.10
   5   1  -7   41.40    2.60
  -5   1   7   40.80    1.80
   5   1  -7   42.50    2.70
   3  -1  -7  605.94   19.60
  -3  -1   7  621.34   18.60
  -3  -1   7  613.54   19.40
   3  -1  -7  635.14   19.30
   3  -1  -7  580.64   19.10
  -3  -1   7  596.24   18.90
  -3   1   7  620.54   19.10
  -3   1   7  640.24   18.00
   3   1  -7  633.34   19.20
  -3   1   7  605.44   19.10
  -3   1   7  620.34   19.30
   1  -1  -7  450.85   15.30
   1  -1  -7  445.16   14.90
   1  -1  -7  453.85   15.10
   1  -1  -7  455.45   14.10
  -1  -1   7  446.46   14.10
  -1  -1   7  451.25   13.30
  -1  -1   7  453.95   13.20
  -1  -1   7  464.85   14.60
  -1  -1   7  454.15   15.20
   1   1  -7  458.75   13.90
  -1   1   7  461.35   15.10
  -1   1   7  465.15   14.20
  -1   1   7  460.75   14.80
   1   1  -7  447.06   14.90
   1   1  -7  459.75   14.90
   1   1  -7  460.15   14.80
  -1   1   7  471.05   14.00
  -1  -1  -7    1.90    1.00
  -1  -1  -7    2.60    1.10
  -1  -1  -7    1.20    1.20
   1  -1   7    0.90    0.70
   1  -1   7    1.40    0.90
   1  -1   7    1.00    0.80
   1  -1   7    1.90    1.10
   1  -1   7    1.70    0.50
  -1   1  -7    0.20    0.70
   1   1   7    1.20    0.60
  -1   1  -7    0.60    0.90
  -1   1  -7    1.80    1.00
   1   1   7    1.10    0.80
   1   1   7    2.30    0.90
   1   1   7    0.70    0.90
   1   1   7    1.70    1.00
   3  -1   7  229.48    8.60
   3  -1   7  220.48    9.60
  -3  -1  -7  225.48    9.10
  -3  -1  -7  233.38   10.10
   3  -1   7  237.88    9.40
   3   1   7  233.68    9.80
   3   1   7  233.98    9.30
   3   1   7  229.28    8.90
  -3   1  -7  215.08    8.80
  -3   1  -7  222.18    9.90
   8  -2  -7  293.17   11.30
   8  -2  -7  279.57   11.30
  -8  -2   7  282.57    9.10
   8  -2  -7  283.77   10.90
  -8  -2   7  277.47   10.50
   8  -2  -7  259.07   10.90
   8  -2  -7  290.17   11.00
   8   2  -7  281.47   10.60
   8   2  -7  266.27   10.30
  -8   2   7  287.27   11.30
  -8   2   7  280.57    9.20
  -8   2   7  284.37    9.50
   8   2  -7  277.17   10.90
   8   2  -7  284.87   11.50
   8   2  -7  268.57   10.40
  -8   2   7  298.37   11.20
   6  -2  -7   24.60    2.30
  -6  -2   7   23.80    1.90
   6  -2  -7   22.70    2.20
   6  -2  -7   25.00    2.40
  -6  -2   7   28.00    3.50
   6  -2  -7   27.20    2.40
   6   2  -7   23.10    2.00
   6   2  -7   24.60    2.00
  -6   2   7   23.80    2.20
  -6   2   7   24.90    1.90
   6   2  -7   24.70    2.30
   6   2  -7   30.60    4.90
   6   2  -7   23.70    2.00
  -6   2   7   25.60    1.70
  -6   2   7   23.90    1.60
   4  -2  -7   69.89    4.00
   4  -2  -7   72.69    3.70
  -4  -2   7   74.39    4.30
   4  -2  -7   68.99    4.00
  -4  -2   7   74.29    3.70
   4  -2  -7   75.39    3.90
   4  -2  -7   69.59    3.70
  -4   2   7   73.59    3.00
   4   2  -7   73.79    4.00
   4   2  -7   70.29    3.40
   4   2  -7   65.09    3.50
  -4   2   7   74.59    3.10
   4   2  -7   66.09    3.30
   4   2  -7   69.49    3.20
  -2  -2   7  334.07   11.40
   2  -2  -7  334.47   11.60
   2  -2  -7  323.27   10.70
   2  -2  -7  321.37   11.30
  -2  -2   7  321.47   10.50
  -2  -2   7  309.17   10.50
   2  -2  -7  329.17   11.40
   2   2  -7  335.47   10.80
  -2   2   7  308.07   10.90
  -2   2   7  320.47   10.50
   2   2  -7  338.87   12.30
   2   2  -7  335.87   11.00
  -2   2   7  313.87   10.30
  -2   2   7  324.17   11.10
   2   2  -7  337.67   11.30
   0  -2   7    0.70    0.70
   0  -2   7    0.50    0.40
   0  -2  -7    0.60    1.20
   0  -2  -7    0.00    0.70
   0  -2  -7    1.40    0.80
   0  -2   7    0.10    0.40
   0  -2   7    0.30    0.40
   0  -2   7    0.60    0.60
   0   2   7    0.40    0.60
   0   2   7    0.40    0.60
   0   2  -7   -0.70    0.60
   0   2  -7    1.00    0.70
   0   2   7    0.50    0.60
   0   2  -7    0.60    0.60
   0   2   7    0.50    0.70
   0   2   7    1.00    0.90
   2  -2   7   51.09    3.50
   2  -2   7   51.49    2.90
  -2  -2  -7   49.40    3.80
  -2  -2  -7   46.10    3.80
   2  -2   7   51.89    3.60
  -2  -2  -7   47.20    3.30
   2   2   7   53.19    3.30
  -2   2  -7   53.49    3.70
   2   2   7   53.29    3.60
   2   2   7   52.39    3.80
   2   2   7   51.39    2.80
  -2   2  -7   61.09    4.00
  -2   2  -7   48.00    3.20
   9  -3  -7   79.89    4.90
  -9  -3   7   83.89    4.80
   9  -3  -7   79.79    5.30
   9  -3  -7   77.09    5.00
   9  -3  -7   70.09    5.00
  -9   3   7   86.29    5.50
   9   3  -7   73.99    4.60
   9   3  -7   79.29    4.60
  -9   3   7   82.89    3.10
  -9   3   7   85.39    4.20
   9   3  -7   81.49    5.40
   9   3  -7   84.39    5.10
  -7  -3   7  154.28    6.10
   7  -3  -7  146.09    7.00
  -7  -3   7  155.18    5.80
   7  -3  -7  148.29    7.10
   7  -3  -7  155.78    6.90
   7  -3  -7  152.38    7.90
   7   3  -7  151.38    6.90
  -7   3   7  154.08    6.10
  -7   3   7  142.59    5.80
   7   3  -7  151.58    6.20
   7   3  -7  162.28    7.40
   7   3  -7  154.68    6.30
  -7   3   7  164.68    7.10
  -7   3   7  158.38    5.80
   7   3  -7  141.39    6.10
  -5  -3   7  257.07    8.60
   5  -3  -7  286.97   10.30
   5  -3  -7  269.37   10.20
   5  -3  -7  277.57   10.00
  -5  -3   7  261.17    9.40
   5  -3  -7  272.57    9.80
   5  -3  -7  254.47    9.70
  -5   3   7  253.47    8.80
   5   3  -7  272.37    8.90
  -5   3   7  263.07   10.60
   5   3  -7  262.87    9.00
   5   3  -7  277.67   10.30
   5   3  -7  279.17    9.70
   5   3  -7  260.47    8.90
   3  -3  -7  196.48    7.30
   3  -3  -7  197.98    7.70
  -3  -3   7  192.18    7.50
   3  -3  -7  184.48    7.60
  -3  -3   7  192.28    7.00
  -3  -3   7  200.08    6.50
   3  -3  -7  182.98    7.80
  -3   3   7  192.88    6.90
   3   3  -7  198.28    7.00
   3   3  -7  200.28    7.70
   3   3  -7  201.38    6.70
   3   3  -7  190.08    6.90
   3   3  -7  190.98    6.80
   1  -3  -7  210.68    8.00
  -1  -3   7  207.48    8.20
   1  -3  -7  205.68    8.40
   1  -3  -7  197.08    8.20
   1  -3  -7  202.78    7.40
  -1  -3   7  201.48    6.90
  -1  -3   7  220.78    7.40
  -1   3   7  216.08    7.70
  -1   3   7  214.28    8.10
   1   3  -7  205.38    7.70
  -1   3   7  206.98    7.60
   1   3  -7  214.58    6.80
   1   3  -7  206.68    7.50
   1   3  -7  207.48    7.80
  -1   3   7  203.78    7.40
   1   3  -7  210.98    7.50
   1  -3   7  101.29    4.90
   1  -3   7  101.39    3.60
  -1  -3  -7  108.49    5.10
  -1  -3  -7  100.59    5.50
   1  -3   7   96.69    5.50
  -1  -3  -7  104.69    5.50
  -1   3  -7  106.29    5.20
  -1   3  -7  104.29    4.70
   1   3   7   88.19    4.30
   1   3   7  106.49    5.30
   1   3   7   97.29    5.10
  -1   3  -7  104.99    5.10
   1   3   7  103.99    4.80
   3  -3   7   60.29    4.10
  -3  -3  -7   55.89    3.90
  -3  -3  -7   61.99    4.70
   3  -3   7   68.19    3.40
   3  -3   7   68.59    4.50
  -3   3  -7   60.89    4.50
   3   3   7   62.69    4.50
  -3   3  -7   58.39    3.70
   3   3   7   62.89    4.10
   3   3   7   63.69    4.00
  -8  -4   7   68.39    3.80
  -8  -4   7   64.79    3.00
   8  -4  -7   68.79    4.30
  -8  -4   7   67.09    3.60
   8  -4  -7   65.99    4.40
   8  -4  -7   62.79    4.20
  -8   4   7   63.19    4.40
   8   4  -7   68.99    4.40
   8   4  -7   71.99    3.90
   8   4  -7   64.69    3.80
   8   4  -7   66.19    4.60
  -8   4   7   60.29    3.50
   8   4  -7   64.39    3.60
  -6  -4   7   23.20    1.50
  -6  -4   7   22.70    1.90
   6  -4  -7   21.40    2.20
   6  -4  -7   19.90    2.70
   6  -4  -7   20.00    2.50
   6  -4  -7   23.50    2.90
   6  -4  -7   23.40    2.40
   6   4  -7   21.70    1.60
  -6   4   7   21.20    1.80
   6   4  -7   27.50    2.40
   6   4  -7   24.30    1.70
  -6   4   7   23.40    2.40
   6   4  -7   22.00    1.80
  -6   4   7   24.40    1.90
   4  -4  -7   69.49    4.00
   4  -4  -7   67.99    3.70
  -4  -4   7   69.49    3.70
  -4  -4   7   68.29    3.50
  -4  -4   7   71.29    2.60
   4  -4  -7   63.19    3.90
   4  -4  -7   69.89    3.90
   4  -4  -7   69.29    4.20
   4   4  -7   69.59    2.80
   4   4  -7   68.29    3.10
  -4   4   7   73.99    3.40
   4   4  -7   75.49    4.10
  -4   4   7   67.39    3.80
   4   4  -7   68.29    3.10
   4   4  -7   66.19    3.50
  -4   4   7   63.49    4.60
  -2  -4   7   25.90    1.60
   2  -4  -7   28.50    2.50
  -2  -4   7   24.50    1.70
   2  -4  -7   29.30    2.10
   2  -4  -7   24.10    2.40
   2  -4  -7   29.80    2.40
  -2  -4   7   25.30    2.30
   2   4  -7   28.10    1.70
  -2   4   7   27.50    2.30
  -2   4   7   24.30    1.90
   2   4  -7   28.70    1.90
  -2   4   7   25.00    2.00
   2   4  -7   29.00    2.30
   2   4  -7   29.30    1.90
   2   4  -7   30.40    1.80
   0  -4   7   73.89    3.60
   0  -4  -7   68.29    3.90
   0  -4   7   74.39    4.20
   0  -4  -7   75.29    4.40
   0  -4  -7   71.69    4.40
   0   4  -7   71.39    3.80
   0   4   7   70.89    3.70
   0   4   7   67.49    4.10
   0   4  -7   76.59    3.80
   0   4  -7   69.29    3.70
  -2  -4  -7  110.69    5.50
  -2  -4  -7  108.39    6.00
   2  -4   7  105.19    5.50
   2  -4   7  114.29    4.10
  -2  -4  -7   95.19    6.70
   2  -4   7  114.09    4.40
  -2   4  -7   97.39    5.30
  -2   4  -7  105.49    5.60
   2   4   7  106.39    5.90
   2   4   7  109.99    5.50
   2   4   7  105.39    5.20
   9  -5  -7  126.99    7.10
   9  -5  -7  122.09    6.70
   9  -5  -7  117.79    6.50
  -9  -5   7  132.59    7.00
  -9   5   7  126.89    7.00
   9   5  -7  119.79    6.40
   9   5  -7  111.09    5.80
  -9   5   7  121.49    4.50
  -9   5   7  124.19    7.10
  -9   5   7  120.59    5.80
   9   5  -7  132.69    9.40
   9   5  -7  127.89    9.10
   7  -5  -7   56.79    3.90
  -7  -5   7   63.29    2.90
  -7  -5   7   62.79    3.20
   7  -5  -7   60.89    3.90
   7  -5  -7   56.19    3.90
   7  -5  -7   64.79    4.30
   7   5  -7   56.89    3.20
   7   5  -7   64.09    4.30
   7   5  -7   64.09    3.10
  -7   5   7   63.49    3.50
   7   5  -7   58.79    3.10
   7   5  -7   54.49    3.80
  -7   5   7   62.99    4.20
   5  -5  -7  108.89    5.10
   5  -5  -7  103.59    5.20
  -5  -5   7  110.89    4.80
   5  -5  -7  100.59    5.70
   5  -5  -7  103.99    5.20
   5   5  -7  101.69    4.10
  -5   5   7  104.79    5.30
   5   5  -7   99.69    5.20
   5   5  -7   98.19    3.70
   5   5  -7  105.19    3.70
  -5   5   7   99.69    4.60
  -5   5   7  104.99    4.60
   5   5  -7  105.19    4.20
   5   5  -7  108.29    4.90
   3  -5  -7  255.27   10.50
  -3  -5   7  273.27   10.00
   3  -5  -7  288.57    9.80
   3  -5  -7  274.97   10.10
   3  -5  -7  287.27   10.50
   3   5  -7  273.17    8.80
  -3   5   7  272.87    9.40
   3   5  -7  270.47    9.90
   3   5  -7  271.57    9.20
  -3   5   7  280.47   10.20
   3   5  -7  285.27    8.60
  -3   5   7  268.77    9.60
   3   5  -7  281.27    8.50
   1  -5  -7   38.30    2.50
  -1  -5   7   36.40    2.80
   1  -5  -7   39.20    3.20
  -1  -5   7   33.50    2.00
   1  -5  -7   37.90    3.50
   1  -5  -7   42.60    3.30
   1   5  -7   39.20    2.50
   1   5  -7   41.70    2.40
   1   5  -7   38.70    1.80
   1   5  -7   38.50    2.30
  -1   5   7   37.20    2.50
   1   5  -7   37.10    3.20
  -1   5   7   41.30    3.00
  -1  -5  -7  123.69    5.70
  -1  -5  -7  121.89    6.40
  -1  -5  -7  117.59    6.20
   1  -5   7  115.39    5.30
   1  -5   7  119.69    5.90
  -1   5  -7  119.69    5.60
  -1   5  -7  115.39    5.10
   1   5   7  120.19    6.00
   1   5   7  123.69    5.50
   3  -5   7   46.40    3.50
  -3  -5  -7   49.60    3.70
   3  -5   7   47.40    3.20
  -3   5  -7   43.60    3.70
   3   5   7   40.60    3.40
   3   5   7   39.70    3.20
  -3   5  -7   47.60    3.10
   3   5   7   43.40    3.80
   8  -6  -7    7.90    1.90
   8  -6  -7   11.10    2.30
   8  -6  -7   12.10    2.30
   8  -6  -7   10.30    2.10
   8   6  -7   10.90    1.60
   8   6  -7    8.70    2.00
   8   6  -7    9.50    1.40
  -8   6   7    6.80    1.80
   8   6  -7   11.60    2.20
   8   6  -7    8.60    1.60
   6  -6  -7  211.48    9.00
   6  -6  -7  207.28    8.70
  -6  -6   7  215.58    7.80
   6  -6  -7  209.38    8.40
   6  -6  -7  199.38    8.50
   6   6  -7  225.18    9.00
   6   6  -7  206.08    6.70
   6   6  -7  199.98    8.20
   6   6  -7  216.68    6.70
  -6   6   7  203.78    8.80
   6   6  -7  213.98    8.40
  -6   6   7  208.58    8.00
   4  -6  -7  326.47   11.90
  -4  -6   7  346.37   11.70
   4  -6  -7  334.17   11.90
   4  -6  -7  334.97   12.30
   4  -6  -7  339.87   11.70
   4  -6  -7  309.87   12.40
   4   6  -7  340.47   11.30
  -4   6   7  342.87   12.10
   4   6  -7  332.07   10.30
  -4   6   7  351.16   11.40
   4   6  -7  329.97   11.80
   4   6  -7  320.47   10.30
   2  -6  -7    4.10    1.20
   2  -6  -7    3.70    1.30
   2  -6  -7    4.50    1.40
  -2  -6   7    5.60    1.40
   2  -6  -7    3.90    1.00
  -2   6   7    3.80    1.00
   2   6  -7    4.70    1.10
  -2   6   7    5.20    1.40
   2   6  -7    4.30    0.80
   2   6  -7    4.50    0.70
   2   6  -7    5.30    0.90
   2   6  -7    3.80    0.70
   0  -6  -7  296.67   11.40
   0  -6  -7  301.97   10.80
   0  -6   7  267.77   11.40
   0  -6   7  300.47    9.90
   0  -6  -7  285.67   11.60
   0   6   7  308.27   10.60
   0   6  -7  294.77   10.10
   0   6  -7  300.87   10.20
   0   6  -7  308.97   10.30
   0   6   7  293.07   11.10
   2  -6   7  166.18    7.50
  -2  -6  -7  166.98    7.40
   2  -6   7  172.28    7.20
   2   6   7  166.98    7.90
  -2   6  -7  162.08    7.10
   2   6   7  171.28    7.30
  -2   6  -7  163.48    6.60
  -2   6  -7  161.68    7.40
   9  -7  -7  146.39    7.50
   9  -7  -7  160.98    7.60
   9  -7  -7  151.38    7.80
  -9   7   7  169.88    7.40
   9   7  -7  146.09    7.60
   9   7  -7  153.48    8.10
   9   7  -7  156.48    6.90
  -9   7   7  166.18    8.50
   9   7  -7  150.08    7.60
  -7  -7   7   47.70    2.80
   7  -7  -7   43.30    3.40
   7  -7  -7   47.40    3.80
   7  -7  -7   45.90    3.40
   7  -7  -7   48.00    3.70
   7   7  -7   48.30    2.20
   7   7  -7   43.10    2.20
   7   7  -7   46.60    3.40
  -7   7   7   51.29    3.40
   7   7  -7   45.50    3.70
  -7   7   7   48.40    3.90
   7   7  -7   46.50    2.70
   5  -7  -7   40.30    3.30
   5  -7  -7   40.50    3.40
   5  -7  -7   46.30    3.20
  -5  -7   7   45.60    2.90
   5   7  -7   43.50    3.20
   5   7  -7   42.80    2.90
  -5   7   7   44.80    2.90
  -5   7   7   41.80    3.30
   5   7  -7   45.50    2.20
  -3  -7   7  138.19    6.30
   3  -7  -7  143.49    6.10
   3  -7  -7  141.19    7.80
   3  -7  -7  151.48    6.40
   3   7  -7  152.08    5.00
  -3   7   7  139.39    6.00
  -3   7   7  145.49    6.60
   3   7  -7  154.18    5.70
   3   7  -7  164.08    6.40
  -1  -7   7  156.58    6.10
   1  -7  -7  151.18    6.40
   1  -7  -7  136.09    7.00
   1  -7  -7  146.19    6.00
  -1  -7   7  139.69    6.50
   1  -7  -7  135.89    6.80
   1   7  -7  136.69    4.50
  -1   7   7  149.88    6.20
   1   7  -7  150.28    5.40
   1   7  -7  143.19    5.30
   1   7  -7  160.08    5.90
   1   7  -7  136.39    5.30
  -1   7   7  155.08    6.80
   1  -7   7   44.30    3.40
  -1  -7  -7   39.30    3.50
  -1  -7  -7   45.70    3.30
   1  -7   7   47.40    2.90
  -1  -7  -7   41.20    3.70
  -1   7  -7   43.20    2.60
  -1   7  -7   44.10    3.00
   1   7   7   44.60    3.20
  -1   7  -7   44.60    2.90
   1   7   7   43.30    3.50
   3  -7   7   21.80    2.90
  -3  -7  -7   13.10    2.30
  -3  -7  -7   15.90    3.10
  -3   7  -7   15.00    2.00
   3   7   7   11.70    2.40
   3   7   7   11.50    2.10
  -3   7  -7   18.40    3.10
   8  -8  -7  156.68    7.30
   8  -8  -7  151.58    8.00
   8  -8  -7  154.28    7.70
   8  -8  -7  152.38    7.30
   8   8  -7  160.18    6.50
   8   8  -7  151.98    7.40
   8   8  -7  154.88    7.80
   8   8  -7  156.98    6.20
  -8   8   7  149.49    7.00
  -8   8   7  158.18    8.10
   6  -8  -7  130.29    6.70
   6  -8  -7  120.79    5.90
  -6  -8   7  121.29    5.40
   6  -8  -7  128.99    6.40
   6  -8  -7  128.19    6.10
  -6   8   7  126.29    6.60
   6   8  -7  131.99    6.30
  -6   8   7  128.39    5.90
   6   8  -7  126.69    4.80
   6   8  -7  122.69    6.00
   4  -8  -7  179.88    8.20
   4  -8  -7  194.88    7.70
  -4  -8   7  192.38    7.70
   4   8  -7  181.38    6.00
   4   8  -7  190.68    7.70
   4   8  -7  197.58    7.30
  -4   8   7  196.08    8.30
  -4   8   7  190.38    7.60
  -2  -8   7  137.49    6.20
   2  -8  -7  138.39    6.60
   2  -8  -7  128.79    5.90
   2  -8  -7  125.29    5.70
   2  -8  -7  120.69    6.60
   2   8  -7  141.99    5.60
  -2   8   7  135.19    6.40
   2   8  -7  126.19    4.70
   2   8  -7  134.29    4.80
  -2   8   7  139.69    5.90
   0  -8  -7   65.69    4.00
   0  -8  -7   73.79    4.90
   0  -8   7   70.29    4.30
   0  -8  -7   69.89    4.70
   0  -8   7   77.19    3.30
   0   8   7   76.69    4.60
   0   8  -7   73.99    3.50
   0   8  -7   70.59    3.50
   0   8  -7   73.69    3.60
   0   8   7   78.59    4.30
  -2  -8  -7  149.88    7.70
   2  -8   7  145.79    7.00
  -2  -8  -7  150.88    7.00
   2   8   7  146.89    6.90
  -2   8  -7  154.28    6.00
  -2   8  -7  141.39    6.80
   2   8   7  160.08    7.70
   7  -9  -7   22.90    3.40
   7  -9  -7   24.90    2.60
   7  -9  -7   20.90    2.70
   7  -9  -7   20.80    2.80
   7   9  -7   19.50    2.60
   7   9  -7   25.20    1.90
  -7   9   7   27.10    3.10
  -7   9   7   18.20    2.80
   7   9  -7   20.90    2.90
   5  -9  -7  167.68    7.60
   5  -9  -7  177.48    7.30
  -5  -9   7  171.58    7.00
   5  -9  -7  165.28    7.20
   5  -9  -7  161.38    7.90
  -5   9   7  170.68    9.50
   5   9  -7  173.98    7.00
   5   9  -7  165.18    7.30
   5   9  -7  168.88    5.50
  -3  -9   7   73.29    4.30
   3  -9  -7   83.09    4.30
   3  -9  -7   87.09    5.10
   3  -9  -7   88.69    4.50
  -3   9   7   79.09    7.10
   3   9  -7   83.09    3.70
  -3   9   7   80.59    4.40
   3   9  -7   86.89    4.20
   1  -9  -7   37.30    3.30
   1  -9  -7   34.00    2.80
   1  -9  -7   35.30    2.70
   1  -9  -7   36.10    3.40
  -1  -9   7   31.30    2.80
   1   9  -7   35.20    2.10
  -1   9   7   37.20    2.90
   1   9  -7   37.90    1.60
  -1   9   7   32.60    3.00
   1   9  -7   38.40    1.90
   1   9  -7   36.00    2.30
   1  -9   7  106.69    4.70
  -1  -9  -7  106.89    5.50
  -1  -9  -7  101.79    6.00
   1  -9   7  108.89    5.70
  -1   9  -7  101.99    4.80
   1   9   7  102.59    5.90
  -1   9  -7  106.49    5.00
  -1   9  -7  107.99    4.50
   1   9   7  111.89    5.60
   8 -10  -7  126.79    7.10
   8 -10  -7  135.59    7.80
   8 -10  -7  132.39    6.70
   8 -10  -7  126.49    7.10
   8  10  -7  149.09    7.30
  -8  10   7  137.99    7.70
  -8  10   7  143.99    7.00
   8  10  -7  138.09    5.80
   8  10  -7  138.69    7.30
   6 -10  -7  170.28    8.00
   6 -10  -7  173.88    7.60
   6 -10  -7  172.18    8.30
   6 -10  -7  172.48    7.50
  -6 -10   7  175.08    7.10
  -6  10   7  173.98    7.60
   6  10  -7  168.08    5.90
   6  10  -7  171.18    7.50
  -6  10   7  170.68    8.30
   6  10  -7  174.68    7.80
   4 -10  -7  171.28    7.20
   4 -10  -7  173.38    8.00
  -4 -10   7  162.08    7.10
   4 -10  -7  171.28    7.20
  -4  10   7  154.88    7.60
   4  10  -7  168.78    7.00
   4  10  -7  167.28    5.20
   4  10  -7  175.88    6.70
  -4  10   7  172.28    7.30
   4  10  -7  168.58    5.10
  -2 -10   7  241.58    9.50
   2 -10  -7  237.78   10.00
   2 -10  -7  238.98    9.20
   2 -10  -7  247.68    9.20
  -2  10   7  239.18    9.30
   2  10  -7  236.58    7.60
  -2  10   7  249.48   10.00
   2  10  -7  239.38    7.80
   2  10  -7  240.78    8.50
   0 -10   7   30.00    2.80
   0 -10  -7   30.20    2.70
   0 -10  -7   26.10    3.50
   0  10  -7   32.50    2.10
   0  10  -7   34.70    2.10
   0  10   7   34.70    3.30
   0  10  -7   32.00    2.00
   0  10   7   32.40    2.90
   2 -10   7   26.90    3.30
  -2 -10  -7   29.10    2.90
   2  10   7   41.30    5.90
  -2  10  -7   31.00    2.80
   2  10   7   30.60    3.00
  -2  10  -7   33.00    2.10
   7 -11  -7  204.38    9.90
   7 -11  -7  206.38    9.80
   7 -11  -7  202.48    8.70
   7 -11  -7  193.48    8.70
   7  11  -7  217.58    9.10
  -7  11   7  221.48   10.10
  -7  11   7  223.78    9.20
   7  11  -7  216.68    7.40
   7  11  -7  189.18    8.90
   5 -11  -7   20.50    3.30
   5 -11  -7   15.70    2.30
  -5 -11   7   20.50    2.90
   5 -11  -7   17.10    2.30
  -5  11   7   16.50    2.80
   5  11  -7   18.40    2.30
   5  11  -7   21.70    2.10
  -5  11   7   18.10    2.60
   5  11  -7   16.80    1.00
   3 -11  -7  138.19    6.20
   3 -11  -7  136.99    7.10
   3 -11  -7  134.29    6.20
  -3 -11   7  137.49    6.40
   3  11  -7  133.99    4.30
  -3  11   7  139.29    6.90
   3  11  -7  137.89    5.80
  -3  11   7  144.89    6.50
   3  11  -7  140.19    5.50
  -1 -11   7  242.88   10.00
   1 -11  -7  275.97    9.90
   1 -11  -7  255.57    9.70
   1 -11  -7  253.27   10.80
   1  11  -7  252.47    8.50
  -1  11   7  243.28    9.90
  -1  11   7  261.27   10.60
   1  11  -7  255.97    8.60
  -1 -11  -7   26.60    2.80
  -1 -11  -7   32.40    3.40
   1 -11   7   32.80    3.70
   1  11   7   32.60    3.00
   1  11   7   29.20    3.20
  -1  11  -7   28.10    1.90
  -1  11  -7   31.60    2.40
   6 -12  -7   29.60    2.80
   6 -12  -7   31.60    3.40
   6 -12  -7   34.30    3.00
   6 -12  -7   30.10    3.60
   6  12  -7   41.80    3.20
  -6  12   7   37.60    3.70
   6  12  -7   35.30    1.80
   6  12  -7   32.50    2.90
  -6  12   7   33.80    3.20
  -4 -12   7    2.10    1.10
   4 -12  -7    2.10    1.10
   4 -12  -7    0.40    0.90
   4 -12  -7    0.80    1.20
   4  12  -7    1.20    0.80
   4  12  -7    0.50    0.60
  -4  12   7    1.00    1.20
  -4  12   7    0.30    1.00
   2 -12  -7  110.49    6.30
   2 -12  -7  102.79    5.30
   2 -12  -7  100.69    5.20
  -2 -12   7  118.49    5.90
   2  12  -7  105.89    3.90
  -2  12   7  111.19    5.70
  -2  12   7  119.09    6.30
   2  12  -7  111.79    4.60
   2  12  -7  108.99    4.10
   0 -12  -7   50.99    3.60
   0 -12  -7   63.99    4.80
   0 -12   7   52.29    3.90
   0  12   7   54.99    3.90
   0  12   7   53.69    4.30
   0  12  -7   51.89    3.40
   0  12  -7   52.59    2.50
   5 -13  -7    1.80    1.50
   5 -13  -7    3.50    1.30
   5 -13  -7    1.80    1.10
  -5  13   7    3.70    1.70
   5  13  -7    3.20    1.20
  -5  13   7    2.40    1.30
   5  13  -7    2.60    1.60
   3 -13  -7  150.38    6.90
   3 -13  -7  157.98    8.00
   3 -13  -7  143.39    6.60
  -3 -13   7  159.28    7.20
  -3  13   7  159.08    7.80
   3  13  -7  155.48    6.00
  -3  13   7  158.78    7.30
   3  13  -7  151.38    6.10
   1 -13  -7  232.88   10.40
  -1 -13   7  232.98    9.70
   1 -13  -7  231.28    9.20
  -1  13   7  236.38    9.70
  -1  13   7  230.38   10.20
   4 -14  -7  133.59    6.20
   4 -14  -7  140.79    6.60
   4 -14  -7  144.09    7.60
  -4  14   7  125.69    6.60
  -4  14   7  132.09    8.10
   4  14  -7  134.19    5.90
   4  14  -7  134.39    5.80
   2 -14  -7    0.40    0.90
  -2 -14   7    0.30    1.00
   2 -14  -7    0.80    1.10
   2 -14  -7   -0.40    0.90
  -2  14   7    0.80    1.30
   2  14  -7    1.00    0.60
  -2  14   7    0.80    1.10
   2  14  -7    0.70    0.50
   3 -15  -7   31.30    3.80
   3 -15  -7   30.60    4.00
   3 -15  -7   31.60    2.70
   3  15  -7   31.20    2.30
  -3  15   7   29.20    3.90
   3  15  -7   30.50    2.10
   8   0  -8  331.47   12.40
   8   0  -8  329.37   12.70
  -8   0   8  344.97   11.30
   8   0  -8  347.07   13.40
  -8   0   8  368.76   12.50
   8   0  -8  321.57   12.40
  -6   0   8   19.20    1.80
   6   0  -8   13.70    3.00
   6   0  -8   19.50    2.40
   6   0  -8   18.40    2.30
   6   0  -8   20.80    2.70
  -6   0   8   16.50    2.00
   6   0  -8   15.20    3.20
   4   0  -8   76.99    4.90
  -4   0   8   67.89    3.60
  -4   0   8   71.19    4.00
   4   0  -8   74.39    3.80
   4   0  -8   81.29    4.00
   4   0  -8   79.69    3.90
   4   0  -8   72.19    4.00
   2   0  -8  482.65   16.30
  -2   0   8  487.35   15.70
  -2   0   8  476.95   15.50
   2   0  -8  475.45   19.00
   2   0  -8  499.65   16.10
   2   0  -8  526.35   15.50
  -2   0   8  484.95   16.40
   0   0  -8   36.30    2.90
   0   0   8   37.70    3.10
   0   0   8   37.30    3.20
   0   0   8   38.20    2.30
   0   0  -8   37.40    3.10
   0   0   8   42.70    2.30
   0   0  -8   40.10    3.10
   0   0   8   37.80    2.90
   2   0   8   85.19    5.30
  -2   0  -8   87.69    6.00
   2   0   8   74.99    3.90
   2   0   8   75.69    4.70
  -2   0  -8   77.09    4.50
  -9  -1   8   36.70    2.20
   9  -1  -8   33.20    3.20
   9  -1  -8   32.70    4.10
   9  -1  -8   28.50    5.60
  -9   1   8   33.50    2.90
   9   1  -8   40.10    3.30
   9   1  -8   34.20    3.00
   9   1  -8   31.50    5.50
   9   1  -8   29.80    4.20
   7  -1  -8   81.39    4.60
   7  -1  -8   80.69    4.70
  -7  -1   8   79.59    4.00
   7  -1  -8   90.19    4.90
  -7  -1   8   84.19    5.70
   7  -1  -8   83.69    5.10
   7   1  -8   78.39    4.60
   7   1  -8   87.09    4.40
   7   1  -8   80.49    5.80
   7   1  -8   91.19    4.60
  -7   1   8   83.39    4.10
   7   1  -8   82.39    5.10
  -7   1   8   89.19    4.60
   5  -1  -8   75.29    4.10
   5  -1  -8   78.79    4.20
   5  -1  -8   71.79    4.00
   5  -1  -8   75.79    4.50
   5  -1  -8   70.59    4.20
  -5  -1   8   71.29    3.90
   5   1  -8   73.59    4.40
  -5   1   8   72.69    3.80
   5   1  -8   85.29    4.20
   5   1  -8   72.79    3.90
   5   1  -8   74.49    3.90
  -5   1   8   70.59    3.90
   5   1  -8   78.29    3.80
  -3  -1   8   62.09    3.10
   3  -1  -8   56.79    3.70
  -3  -1   8   59.79    3.60
   3  -1  -8   61.29    4.10
   3  -1  -8   57.79    3.50
   3  -1  -8   60.59    3.30
  -3   1   8   58.49    3.30
  -3   1   8   60.19    2.70
   3   1  -8   59.69    4.00
   3   1  -8   60.79    3.50
  -3   1   8   59.69    3.60
   3   1  -8   58.59    3.10
  -3   1   8   61.39    2.30
   3   1  -8   61.59    3.30
   1  -1  -8  126.89    6.10
   1  -1  -8  120.99    4.90
  -1  -1   8  120.29    4.90
   1  -1  -8  133.39    5.90
   1  -1  -8  122.89    5.80
  -1  -1   8  119.49    5.30
  -1  -1   8  120.49    6.40
   1   1  -8  139.99    5.90
  -1   1   8  128.79    4.70
  -1   1   8  121.39    5.60
  -1   1   8  124.19    4.80
  -1   1   8  117.69    5.10
   1   1  -8  124.99    4.70
   1   1  -8  126.49    5.70
  -1   1   8  125.09    6.50
   1   1  -8  122.49    5.80
   1  -1   8   12.80    1.50
  -1  -1  -8   18.10    2.40
   1  -1   8   14.60    1.20
   1  -1   8   10.50    1.80
  -1  -1  -8   11.60    2.20
   1  -1   8   13.30    2.20
   1  -1   8   12.50    2.00
  -1   1  -8   13.60    2.50
   1   1   8   17.60    2.60
   1   1   8   14.20    2.20
   1   1   8   17.50    2.50
   1   1   8   11.40    1.60
  -1   1  -8   15.70    2.40
  -1   1  -8   13.70    2.10
   8  -2  -8   85.59    5.40
   8  -2  -8   90.49    5.10
  -8  -2   8   82.69    4.40
  -8  -2   8   81.09    3.90
   8  -2  -8   84.59    5.00
   8  -2  -8   93.59    5.20
  -8   2   8   96.59    5.90
   8   2  -8   79.09    4.40
  -8   2   8   82.59    3.50
   8   2  -8   85.69    5.40
  -8   2   8   90.29    3.60
   8   2  -8   82.89    5.00
  -8   2   8   84.09    4.00
   6  -2  -8  303.17   11.60
   6  -2  -8  307.17   11.30
   6  -2  -8  319.47   11.50
  -6  -2   8  310.37   10.30
  -6  -2   8  329.07   11.00
   6  -2  -8  310.17   11.30
   6  -2  -8  302.97   11.80
   6   2  -8  326.37   11.40
   6   2  -8  288.67   10.70
  -6   2   8  326.27   10.90
   6   2  -8  296.77   10.60
  -6   2   8  312.17    9.50
   6   2  -8  310.87   11.90
   6   2  -8  302.67   10.50
  -6   2   8  313.27   10.60
   4  -2  -8   30.20    2.40
   4  -2  -8   32.20    2.80
   4  -2  -8   37.10    3.00
   4  -2  -8   33.90    2.80
  -4  -2   8   32.30    2.60
  -4  -2   8   33.80    2.00
  -4   2   8   32.20    1.70
   4   2  -8   32.50    2.30
   4   2  -8   29.00    2.20
   4   2  -8   33.80    2.40
   4   2  -8   35.90    2.30
  -4   2   8   36.70    2.70
   4   2  -8   30.20    2.30
  -4   2   8   33.30    1.80
  -2  -2   8   33.40    2.20
   2  -2  -8   34.40    2.90
   2  -2  -8   36.20    2.30
  -2  -2   8   32.80    2.40
   2  -2  -8   33.80    2.80
   2  -2  -8   34.60    2.80
  -2  -2   8   30.40    2.60
   2   2  -8   34.90    2.60
  -2   2   8   35.30    2.30
   2   2  -8   38.30    2.50
   2   2  -8   41.00    2.20
   2   2  -8   38.90    2.90
  -2   2   8   31.10    2.70
  -2   2   8   29.00    2.40
  -2   2   8   33.80    2.10
   0  -2  -8  210.38    9.40
   0  -2  -8  219.28    8.70
   0  -2   8  228.58    9.10
   0  -2  -8  217.98    9.10
   0  -2   8  228.08    7.20
   0  -2   8  221.88    8.50
   0   2   8  231.58    8.90
   0   2  -8  211.78    8.60
   0   2  -8  223.78    8.90
   0   2  -8  238.88    8.70
   0   2   8  220.78    8.90
   0   2   8  191.98    8.30
   0   2   8  229.58    8.00
   2  -2   8   62.59    3.70
  -2  -2  -8   58.49    3.90
   2  -2   8   51.79    3.90
   2   2   8   58.89    4.20
  -2   2  -8   60.49    4.40
  -2   2  -8   49.20    3.50
   2   2   8   56.29    4.50
   2   2   8   50.69    3.80
   9  -3  -8   92.19    5.50
   9  -3  -8   91.89    7.60
   9  -3  -8   84.09    8.00
   9  -3  -8   85.29    5.40
   9   3  -8   90.19    4.90
  -9   3   8  103.29    5.60
  -9   3   8   92.59    4.10
   9   3  -8   96.69    5.70
   9   3  -8   96.79    6.00
   9   3  -8   82.49    4.90
   7  -3  -8   87.09    5.80
   7  -3  -8   89.19    4.90
   7  -3  -8   90.79    5.00
  -7  -3   8   81.49    4.10
   7  -3  -8   83.09    4.90
  -7  -3   8   82.99    3.90
   7  -3  -8   91.49    5.30
   7   3  -8   84.99    4.60
  -7   3   8   85.59    4.90
  -7   3   8   84.99    4.20
   7   3  -8   85.69    4.20
   7   3  -8   83.99    4.80
   7   3  -8  103.09    4.70
   7   3  -8   88.19    5.30
  -7   3   8   93.09    3.80
   5  -3  -8   64.79    3.90
  -5  -3   8   61.69    2.80
   5  -3  -8   62.29    4.00
   5  -3  -8   65.89    4.30
   5  -3  -8   62.99    3.80
  -5  -3   8   58.49    3.60
   5  -3  -8   58.39    4.00
   5   3  -8   57.19    3.20
  -5   3   8   64.29    3.60
   5   3  -8   61.29    3.30
   5   3  -8   66.39    3.70
  -5   3   8   61.59    2.90
   5   3  -8   66.99    3.10
   5   3  -8   63.89    4.10
  -5   3   8   64.09    3.30
   5   3  -8   64.09    3.20
  -5   3   8   59.49    3.70
  -3  -3   8  263.27    9.50
   3  -3  -8  287.97    9.90
   3  -3  -8  293.37   10.60
  -3  -3   8  273.67    9.00
   3  -3  -8  280.67   10.50
  -3  -3   8  297.87   10.60
   3  -3  -8  264.27   10.70
   3   3  -8  295.07    9.60
  -3   3   8  279.97   10.50
   3   3  -8  264.17    9.50
   3   3  -8  276.77    9.60
  -3   3   8  274.57    9.30
   3   3  -8  296.97   10.50
   3   3  -8  280.97    9.40
   1  -3  -8   14.40    2.10
  -1  -3   8   13.20    2.20
   1  -3  -8   13.20    2.10
   1  -3  -8   15.90    1.60
  -1  -3   8   11.30    1.10
   1  -3  -8   12.90    2.10
  -1  -3   8   13.70    2.10
  -1   3   8   13.00    1.60
  -1   3   8   15.70    2.20
  -1   3   8   14.10    2.10
   1   3  -8   17.90    1.90
   1   3  -8   14.20    1.10
   1   3  -8   17.90    3.20
  -1   3   8   12.40    1.70
   1  -3   8   25.60    3.10
  -1  -3  -8   31.30    3.10
  -1  -3  -8   27.10    2.70
   1  -3   8   34.20    2.80
  -1   3  -8   32.20    3.00
   1   3   8   31.80    2.50
  -1   3  -8   30.90    2.60
  -1   3  -8   29.70    2.80
   1   3   8   26.70    2.60
   1   3   8   33.10    3.10
  -8  -4   8   96.19    4.20
   8  -4  -8   89.69    5.30
   8  -4  -8   90.99    5.60
   8  -4  -8   89.89    5.50
   8  -4  -8   82.99    5.20
  -8   4   8   97.89    4.30
   8   4  -8   89.09    5.60
   8   4  -8  100.69    4.90
   8   4  -8   95.79    5.40
   8   4  -8   92.69    4.40
  -8   4   8   90.89    4.20
  -8   4   8  100.59    5.60
   6  -4  -8  456.95   16.10
   6  -4  -8  471.95   16.60
  -6  -4   8  490.45   15.70
   6  -4  -8  482.75   16.40
   6  -4  -8  480.15   16.50
  -6   4   8  508.65   16.50
  -6   4   8  483.65   15.00
   6   4  -8  481.75   16.10
   6   4  -8  475.45   14.70
   6   4  -8  490.35   16.80
   6   4  -8  462.25   15.20
  -6   4   8  445.56   16.10
   4  -4  -8   59.69    3.50
   4  -4  -8   58.49    3.80
  -4  -4   8   61.29    3.70
   4  -4  -8   56.99    4.00
   4  -4  -8   61.39    3.90
   4   4  -8   59.19    4.20
   4   4  -8   60.59    2.70
  -4   4   8   58.59    3.60
  -4   4   8   61.29    3.00
   4   4  -8   58.49    3.00
   4   4  -8   63.99    3.30
  -2  -4   8  172.98    6.20
   2  -4  -8  176.38    7.60
   2  -4  -8  181.18    6.90
   2  -4  -8  166.78    7.80
   2  -4  -8  174.98    7.40
  -2  -4   8  180.78    6.20
   2   4  -8  165.18    6.80
  -2   4   8  183.78    7.40
   2   4  -8  172.88    6.70
   2   4  -8  178.78    6.50
  -2   4   8  185.28    6.60
   2   4  -8  178.28    7.20
  -2   4   8  171.08    6.80
   0  -4  -8  332.07   13.50
   0  -4  -8  361.46   12.90
   0  -4   8  352.06   13.20
   0  -4  -8  356.06   13.40
   0  -4   8  392.46   14.80
   0   4   8  356.86   13.00
   0   4  -8  369.16   12.60
   0   4   8  361.36   13.10
   0   4  -8  377.16   12.60
   0   4  -8  337.07   12.50
   0   4   8  372.66   12.30
  -2  -4  -8   14.70    2.70
   2  -4   8   15.30    2.50
  -2   4  -8   13.10    2.40
   2   4   8   19.40    2.70
   2   4   8   19.10    3.00
   2   4   8   16.50    2.40
  -2   4  -8   14.30    2.00
   7  -5  -8  314.27   12.10
   7  -5  -8  330.07   12.50
   7  -5  -8  322.77   12.00
  -7  -5   8  315.27   11.00
   7   5  -8  317.57   10.20
   7   5  -8  329.07   12.00
  -7   5   8  307.57   10.80
   7   5  -8  294.37   10.30
   7   5  -8  319.27   11.00
  -7   5   8  312.27   12.20
   7   5  -8  335.17   12.60
  -5  -5   8  158.58    6.60
   5  -5  -8  149.19    7.00
   5  -5  -8  151.68    6.60
   5  -5  -8  137.29    7.10
   5  -5  -8  146.49    6.90
   5  -5  -8  152.18    6.90
   5   5  -8  142.49    5.70
   5   5  -8  148.49    4.90
  -5   5   8  145.89    5.80
  -5   5   8  163.58    7.00
  -5   5   8  145.29    6.40
   5   5  -8  161.28    7.00
   5   5  -8  154.58    5.00
   5   5  -8  151.58    6.40
   5   5  -8  145.29    7.20
   3  -5  -8   18.40    2.50
  -3  -5   8   20.30    1.10
   3  -5  -8   19.30    2.50
  -3  -5   8   22.60    2.60
   3  -5  -8   22.10    2.10
   3  -5  -8   16.90    2.60
   3   5  -8   23.00    1.80
   3   5  -8   22.20    1.40
   3   5  -8   20.70    2.10
   3   5  -8   19.40    1.40
  -3   5   8   25.70    2.00
  -3   5   8   24.60    2.40
   1  -5  -8  129.79    7.00
   1  -5  -8  155.68    6.70
  -1  -5   8  144.69    6.80
  -1  -5   8  143.49    5.60
   1  -5  -8  153.08    6.00
   1  -5  -8  139.79    6.90
  -1   5   8  141.69    6.00
   1   5  -8  148.89    4.80
   1   5  -8  141.49    5.80
  -1   5   8  147.09    6.70
   1   5  -8  148.69    6.00
   1   5  -8  156.98    6.30
   1  -5   8  101.99    5.60
  -1  -5  -8   96.09    5.80
  -1  -5  -8   88.39    5.10
  -1   5  -8   93.59    4.70
  -1   5  -8  108.59    6.70
  -1   5  -8  100.69    5.30
   1   5   8   96.69    5.00
   1   5   8  103.59    5.90
  -8  -6   8    4.60    1.10
   8  -6  -8    6.10    1.80
   8  -6  -8    4.60    1.60
   8  -6  -8    6.30    1.90
   8  -6  -8    6.00    1.80
   8   6  -8    6.60    1.80
  -8   6   8    6.80    2.30
  -8   6   8    6.50    1.30
   8   6  -8    5.70    1.30
   8   6  -8    5.00    1.70
   8   6  -8    5.20    1.00
  -8   6   8    6.40    1.80
  -6  -6   8   25.30    2.20
   6  -6  -8   22.10    2.90
   6  -6  -8   23.60    2.80
   6  -6  -8   21.10    2.80
   6  -6  -8   21.20    2.90
   6   6  -8   26.40    3.20
  -6   6   8   26.10    2.20
   6   6  -8   22.70    1.80
  -6   6   8   24.00    2.60
   6   6  -8   23.70    2.30
   4  -6  -8   15.80    2.30
   4  -6  -8   15.10    2.20
  -4  -6   8   17.10    2.30
   4  -6  -8   11.70    2.20
   4  -6  -8   21.10    2.80
   4   6  -8   16.00    1.40
   4   6  -8   16.80    1.70
  -4   6   8   21.60    2.70
   4   6  -8   13.70    2.20
  -4   6   8   18.50    1.80
   2  -6  -8   19.90    2.70
   2  -6  -8   18.10    3.10
  -2  -6   8   20.30    2.60
   2  -6  -8   17.50    2.30
   2  -6  -8   14.30    2.40
   2   6  -8   21.00    2.00
   2   6  -8   20.10    1.50
  -2   6   8   22.70    2.40
  -2   6   8   23.10    2.10
   2   6  -8   21.20    1.40
   2   6  -8   18.40    1.60
   2   6  -8   19.00    1.40
   0  -6  -8    4.50    1.70
   0  -6   8    5.50    1.10
   0  -6  -8    6.30    1.50
   0  -6  -8    7.00    2.00
   0  -6   8    2.20    1.20
   0   6  -8    6.20    1.30
   0   6  -8    4.80    1.20
   0   6  -8    5.80    1.30
   0   6   8    4.70    1.30
   0   6   8    4.20    1.50
  -7  -7   8  125.69    5.70
   7  -7  -8  131.79    7.00
   7  -7  -8  122.39    6.60
   7  -7  -8  140.29    6.60
   7  -7  -8  141.09    6.80
   7   7  -8  133.19    5.50
   7   7  -8  139.49    6.60
   7   7  -8  132.09    6.80
  -7   7   8  130.69    6.90
  -5  -7   8  184.78    7.60
   5  -7  -8  182.18    8.10
   5  -7  -8  185.08    7.90
   5  -7  -8  185.48    8.30
   5  -7  -8  175.08    7.60
   5   7  -8  181.08    7.30
  -5   7   8  185.78    7.30
   5   7  -8  191.98    8.00
   5   7  -8  174.78    6.30
  -5   7   8  177.58    8.00
   5   7  -8  185.08    6.40
   3  -7  -8   37.90    3.30
   3  -7  -8   31.40    2.80
  -3  -7   8   36.90    3.00
   3  -7  -8   37.90    2.80
  -3   7   8   38.20    3.20
   3   7  -8   39.40    2.30
   3   7  -8   40.00    2.20
  -3   7   8   39.60    2.80
   3   7  -8   35.80    2.80
  -1  -7   8  122.39    4.80
   1  -7  -8  106.89    6.00
  -1  -7   8  105.59    5.80
   1  -7  -8  112.79    5.70
   1  -7  -8  112.29    6.50
   1  -7  -8  121.59    5.40
   1   7  -8  123.19    5.30
  -1   7   8  120.39    6.20
  -1   7   8  121.79    6.10
   1   7  -8  113.89    4.70
   1  -7   8  110.09    6.00
  -1  -7  -8  116.59    7.40
   1   7   8  107.29    5.60
  -1   7  -8  113.89    5.60
  -1   7  -8  106.39    5.00
   1   7   8  117.49    6.40
   8  -8  -8  110.09    6.00
   8  -8  -8  120.49    6.80
   8  -8  -8  111.29    6.20
   8  -8  -8   91.29    6.40
  -8   8   8  101.69    6.40
   8   8  -8  127.49    8.80
  -8   8   8  115.29    5.70
   8   8  -8  103.19    4.90
   8   8  -8  113.69    6.10
   6  -8  -8   84.39    4.80
   6  -8  -8   79.59    5.00
   6  -8  -8   75.69    4.70
  -6  -8   8   83.49    4.40
   6  -8  -8   75.29    5.10
   6   8  -8   75.59    4.40
   6   8  -8   78.99    3.50
  -6   8   8   80.59    5.10
   6   8  -8   78.99    4.80
  -6   8   8   82.79    4.50
   4  -8  -8  126.39    6.10
  -4  -8   8  126.79    6.10
   4  -8  -8  126.09    5.90
   4  -8  -8  128.69    6.60
  -4   8   8  134.59    6.50
   4   8  -8  129.09    5.40
   4   8  -8  126.29    6.60
  -4   8   8  125.89    5.70
   4   8  -8  122.39    4.60
   2  -8  -8  108.89    6.40
   2  -8  -8  113.19    5.30
   2  -8  -8  111.29    6.10
  -2  -8   8  106.09    5.60
   2  -8  -8  112.29    5.60
   2   8  -8  112.09    4.00
  -2   8   8  106.99    5.80
   2   8  -8  113.59    5.10
  -2   8   8  104.79    5.30
   0  -8   8   85.79    5.10
   0  -8  -8   74.89    4.60
   0  -8  -8   83.49    5.40
   0   8   8   75.79    5.00
   0   8  -8   77.79    3.90
   0   8  -8   84.89    4.00
   0   8  -8   79.09    4.20
   0   8   8   81.99    4.60
  -7  -9   8   33.80    2.70
   7  -9  -8   38.40    3.50
   7  -9  -8   34.40    4.50
   7  -9  -8   36.20    5.10
   7  -9  -8   33.10    3.10
   7   9  -8   32.10    3.00
   7   9  -8   34.60    2.20
   7   9  -8   34.00    3.30
  -7   9   8   32.90    3.50
   5  -9  -8  123.29    6.10
  -5  -9   8  132.39    6.00
   5  -9  -8  133.09    6.90
   5  -9  -8  114.99    5.90
   5   9  -8  124.29    4.40
   5   9  -8  122.89    5.60
   5   9  -8  124.79    6.10
  -5   9   8  123.39    5.90
  -5   9   8  125.59    9.50
  -3  -9   8  133.99    6.50
   3  -9  -8  139.89    6.20
   3  -9  -8  133.39    6.90
   3  -9  -8  151.28    6.60
   3   9  -8  132.79    4.90
   3   9  -8  134.29    6.00
  -3   9   8  134.79    6.20
   3   9  -8  140.19    5.30
  -3   9   8  132.69    6.80
   1  -9  -8   69.59    4.00
   1  -9  -8   70.79    4.30
  -1  -9   8   63.49    4.30
   1  -9  -8   63.49    4.70
   1   9  -8   67.89    2.60
   1   9  -8   68.99    3.60
   1   9  -8   70.69    3.00
  -1   9   8   63.79    4.50
  -1   9   8   60.39    4.00
   6 -10  -8    8.00    1.80
   6 -10  -8    4.20    1.60
   6 -10  -8    5.70    1.50
   6 -10  -8    4.70    1.70
  -6 -10   8    6.00    1.50
  -6  10   8    6.40    1.60
   6  10  -8    5.90    0.90
   6  10  -8    5.20    1.40
   6  10  -8    3.70    1.30
  -6  10   8    6.70    1.90
  -4 -10   8   32.10    2.90
   4 -10  -8   32.90    2.90
   4 -10  -8   34.70    3.00
   4 -10  -8   23.30    3.30
   4  10  -8   40.90    5.20
  -4  10   8   30.00    2.80
  -4  10   8   36.00    3.40
   4  10  -8   34.00    2.40
  -2 -10   8   53.59    3.90
   2 -10  -8   54.39    3.50
   2 -10  -8   49.90    3.60
   2 -10  -8   56.79    4.30
  -2  10   8   50.19    4.00
   2  10  -8   48.20    2.10
  -2  10   8   51.69    3.60
   2  10  -8   47.30    3.00
   0 -10   8   -0.50    0.80
   0  10   8    1.30    1.10
   0  10  -8   -0.20    0.60
   0  10  -8    1.20    0.70
   0  10  -8    0.20    1.00
   0  10   8    1.00    1.30
   5 -11  -8  149.69    6.90
   5 -11  -8  153.18    7.90
   5 -11  -8  146.29    6.90
  -5 -11   8  139.69    6.80
  -5  11   8  138.19    6.80
   5  11  -8  161.48    5.70
  -5  11   8  153.18    7.80
   5  11  -8  138.09    8.40
   5  11  -8  158.38    7.00
  -3 -11   8  204.98    8.80
   3 -11  -8  209.38    8.50
   3 -11  -8  200.88    9.40
   3  11  -8  205.08    7.90
  -3  11   8  206.48    9.30
  -3  11   8  202.18    8.50
   3  11  -8  206.58    7.20
   1 -11  -8    6.90    2.10
  -1 -11   8    5.20    1.70
   1 -11  -8    5.60    1.70
   1  11  -8    5.00    1.10
  -1  11   8    5.90    1.90
  -1  11   8    4.70    1.50
   6 -12  -8   42.20    4.10
   6 -12  -8   46.40    3.50
   6 -12  -8   37.10    3.30
  -6  12   8   54.59    4.50
  -6  12   8   41.10    3.50
   6  12  -8   39.90    3.30
   6  12  -8   40.20    3.20
   4 -12  -8  108.79    6.50
  -4 -12   8  104.49    5.70
   4 -12  -8  107.79    5.70
   4 -12  -8  106.09    5.60
  -4  12   8  116.59    6.60
   4  12  -8  117.29    5.10
  -4  12   8  112.59    5.90
  -2 -12   8  141.59    7.10
   2 -12  -8  132.79    7.60
   2 -12  -8  140.39    6.70
   2 -12  -8  143.49    6.80
   2  12  -8  152.48    5.90
  -2  12   8  156.78    7.80
  -2  12   8  159.38    7.20
  -3 -13   8   26.80    3.40
   3 -13  -8   20.20    2.70
   3 -13  -8   27.50    3.60
  -3  13   8   33.20    3.60
   3  13  -8   26.70    1.90
   3  13  -8   28.80    2.30
  -3  13   8   31.10    3.10
   8   0  -9   -0.60    0.60
  -8   0   9    0.50    0.80
   8   0  -9    0.30    0.90
   8   0  -9    0.10    0.70
   6   0  -9   -0.40    0.60
  -6   0   9    0.50    0.90
   6   0  -9   -1.00    0.70
   6   0  -9    0.50    0.80
   6   0  -9   -1.20    0.60
  -6   0   9    0.20    1.00
  -4   0   9   -0.10    0.60
   4   0  -9   -0.10    0.90
   4   0  -9   -0.80    0.50
   4   0  -9    0.10    0.80
  -4   0   9    0.40    0.80
   2   0  -9   -0.90    0.60
  -2   0   9   -0.70    0.70
  -2   0   9   -0.50    0.60
   2   0  -9    0.10    0.60
   2   0  -9    0.50    0.80
   2   0  -9   -1.30    0.60
   0   0  -9    1.40    1.20
   0   0  -9    0.90    1.00
   0   0   9   -0.40    0.80
   0   0   9    1.00    0.50
   7  -1  -9   16.00    2.40
   7  -1  -9   24.10    3.00
  -7  -1   9   17.50    2.20
   7  -1  -9   19.70    2.50
   7  -1  -9   18.30    2.80
  -7   1   9   21.10    2.30
   7   1  -9   19.90    3.00
   7   1  -9   16.10    2.40
  -7   1   9   16.30    2.20
   7   1  -9   17.80    2.30
  -5  -1   9  228.08    8.20
   5  -1  -9  232.58    8.90
   5  -1  -9  226.18    8.90
   5  -1  -9  242.98    9.70
   5  -1  -9  225.18    9.30
   5  -1  -9  251.07    9.90
   5   1  -9  235.98    8.50
   5   1  -9  233.88    8.90
   5   1  -9  230.08    8.90
   5   1  -9  216.88    8.70
  -5   1   9  234.98    8.70
   5   1  -9  235.88    9.70
   3  -1  -9  162.08    6.50
   3  -1  -9  160.98    7.20
   3  -1  -9  141.79    7.10
   3  -1  -9  157.48    6.90
  -3  -1   9  162.28    7.20
  -3  -1   9  188.28    7.50
  -3   1   9  164.38    6.70
   3   1  -9  159.98    6.60
   3   1  -9  174.68    7.40
   3   1  -9  153.08    6.90
  -3   1   9  163.38    7.20
   3   1  -9  155.88    6.30
  -1  -1   9   45.90    3.60
   1  -1  -9   48.20    2.70
   1  -1  -9   40.60    3.20
   1  -1  -9   46.60    3.50
  -1  -1   9   50.19    3.20
  -1  -1   9   43.40    2.60
  -1   1   9   44.70    3.50
  -1   1   9   46.90    2.20
   1   1  -9   44.10    3.40
   1   1  -9   43.00    2.40
   1   1  -9   43.50    3.30
   1   1  -9   40.50    3.20
  -1   1   9   49.30    2.50
   8  -2  -9   70.49    4.60
   8  -2  -9   72.69    8.90
  -8  -2   9   79.49    4.00
   8  -2  -9   75.19    4.70
   8   2  -9   73.49    4.40
  -8   2   9   73.59    3.90
   8   2  -9   73.89    4.10
   8   2  -9   75.59    4.70
   8   2  -9   76.59    7.60
   6  -2  -9  218.18    9.10
   6  -2  -9  228.68    9.10
   6  -2  -9  226.88    9.20
  -6  -2   9  231.38    8.00
  -6  -2   9  237.28    9.00
   6  -2  -9  222.28   10.00
   6  -2  -9  230.48    9.70
   6   2  -9  227.38    8.30
   6   2  -9  239.68    9.20
   6   2  -9  223.08    8.50
   6   2  -9  226.88    8.70
  -6   2   9  237.68    9.10
   6   2  -9  236.98    9.80
  -6   2   9  225.88    8.90
   4  -2  -9  173.28    8.10
  -4  -2   9  189.48    6.80
   4  -2  -9  181.28    7.70
   4  -2  -9  190.68    7.60
  -4  -2   9  186.28    8.00
  -4   2   9  194.28    7.90
   4   2  -9  181.88    7.30
   4   2  -9  186.88    7.30
   4   2  -9  199.98    8.30
  -4   2   9  193.78    7.60
  -2  -2   9  119.49    6.20
   2  -2  -9  128.39    5.40
  -2  -2   9  129.39    5.20
   2  -2  -9  131.69    6.20
   2  -2  -9  120.99    6.40
  -2  -2   9  134.99    5.50
   2   2  -9  127.49    5.00
   2   2  -9  125.19    5.60
   2   2  -9  118.79    5.80
  -2   2   9  126.89    4.70
  -2   2   9  129.19    4.60
  -2   2   9  125.39    6.20
   2   2  -9  126.69    6.00
   0  -2  -9  172.08    7.70
   0  -2   9  178.28    8.20
   0  -2  -9  174.38    8.20
   0   2  -9  174.08    7.60
   0   2  -9  182.88    7.90
   0   2   9  202.88    9.10
   0   2   9  182.78    8.20
   0   2   9  179.58    6.70
  -7  -3   9  178.88    7.10
   7  -3  -9  165.48    8.00
   7  -3  -9  167.08    7.60
   7  -3  -9  166.38    7.70
   7  -3  -9  172.18    7.80
   7   3  -9  170.98    7.10
   7   3  -9  163.28    7.50
  -7   3   9  181.88    7.20
   7   3  -9  154.18    6.30
   7   3  -9  162.48    8.00
  -7   3   9  172.88    5.50
   5  -3  -9   76.49    4.30
  -5  -3   9   66.89    4.20
  -5  -3   9   78.49    4.20
   5  -3  -9   73.49    4.70
   5  -3  -9   79.39    4.50
   5  -3  -9   75.49    4.70
   5   3  -9   74.49    3.70
  -5   3   9   76.69    4.40
   5   3  -9   75.09    4.70
  -5   3   9   75.39    3.10
  -5   3   9   76.19    3.00
   5   3  -9   76.69    3.50
   5   3  -9   73.99    3.90
   3  -3  -9   44.40    3.40
   3  -3  -9   45.40    3.60
   3  -3  -9   48.50    3.40
  -3  -3   9   41.40    3.30
  -3  -3   9   41.30    2.40
  -3   3   9   43.80    3.10
   3   3  -9   37.50    3.10
  -3   3   9   41.00    2.40
   3   3  -9   44.00    2.60
   3   3  -9   41.50    2.80
  -3   3   9   46.10    3.40
  -1  -3   9  242.48    9.90
   1  -3  -9  218.08    9.40
  -1  -3   9  218.78    9.40
   1  -3  -9  221.58    8.20
  -1   3   9  233.28    8.10
  -1   3   9  236.18    9.30
   1   3  -9  226.88    9.00
   1   3  -9  230.08    8.80
   1   3  -9  204.08    8.70
  -1   3   9  233.48    9.50
   8  -4  -9   52.59    4.20
  -8  -4   9   57.09    3.40
   8  -4  -9   58.99    4.30
   8  -4  -9   54.19    5.10
   8  -4  -9   51.39    4.10
   8   4  -9   52.59    3.00
   8   4  -9   53.79    4.40
   8   4  -9   62.29    4.00
  -8   4   9   58.99    3.00
  -8   4   9   57.49    3.40
   8   4  -9   53.19    4.00
   6  -4  -9   22.60    2.90
   6  -4  -9   19.50    2.50
   6  -4  -9   16.40    2.70
   6  -4  -9   16.30    2.50
   6   4  -9   18.20    1.50
  -6   4   9   21.60    3.00
   6   4  -9   15.70    1.40
   6   4  -9   18.30    1.90
   6   4  -9   16.70    2.60
  -6   4   9   20.00    1.70
  -6   4   9   19.70    2.50
  -6   4   9   24.10    2.60
   6   4  -9   20.10    2.50
  -4  -4   9   75.29    4.40
   4  -4  -9   75.49    4.50
   4  -4  -9   67.39    3.90
   4  -4  -9   71.99    4.70
   4  -4  -9   71.79    4.50
   4   4  -9   70.39    3.10
  -4   4   9   73.39    3.30
   4   4  -9   61.99    4.10
   4   4  -9   68.99    3.70
   4   4  -9   64.59    3.30
  -4   4   9   71.19    4.20
   2  -4  -9   12.00    2.10
  -2  -4   9   18.80    1.60
   2  -4  -9   16.80    2.20
  -2  -4   9   19.80    2.70
   2  -4  -9   14.10    2.40
   2   4  -9   16.40    1.80
   2   4  -9   16.10    1.40
   2   4  -9   17.40    1.70
   2   4  -9   12.50    1.80
  -2   4   9   19.30    1.70
   2   4  -9   12.80    2.00
  -2   4   9   11.60    2.00
  -2   4   9   12.30    2.10
   0  -4   9   29.20    3.60
   0  -4  -9   27.10    4.70
   0   4   9   32.10    2.50
   0   4   9   30.40    3.10
   0   4  -9   31.90    2.70
   0   4  -9   34.20    2.90
   0   4   9   29.00    2.90
   7  -5  -9  115.89    6.30
   7  -5  -9  113.79    6.30
  -7  -5   9  101.49    5.90
   7  -5  -9  110.29    5.90
   7  -5  -9  109.89    6.10
   7   5  -9  111.99    4.20
   7   5  -9  117.69    5.20
   7   5  -9  106.19    6.20
   7   5  -9  114.39    4.60
  -7   5   9  116.29    6.20
  -7   5   9  122.99    4.90
   7   5  -9  108.89    5.80
   5  -5  -9   34.40    3.00
  -5  -5   9   35.40    2.90
   5  -5  -9   36.20    3.40
   5  -5  -9   39.70    3.40
   5  -5  -9   40.30    3.40
  -5   5   9   40.30    2.90
   5   5  -9   35.30    3.20
  -5   5   9   37.70    2.40
   5   5  -9   40.20    1.80
   5   5  -9   43.10    2.60
   5   5  -9   39.50    3.10
   5   5  -9   37.70    1.70
  -5   5   9   41.10    3.20
   3  -5  -9    3.40    1.10
   3  -5  -9    2.40    1.30
  -3  -5   9    3.50    1.40
   3  -5  -9    1.40    1.00
   3   5  -9    3.50    0.80
   3   5  -9    3.60    0.90
   3   5  -9    4.00    1.20
   3   5  -9    4.40    1.00
  -3   5   9    4.90    1.10
  -3   5   9    3.10    1.30
  -1  -5   9  138.89    7.00
   1  -5  -9  146.09    6.80
   1  -5  -9  143.09    7.10
   1  -5  -9  133.79    5.80
  -1   5   9  134.69    5.80
  -1   5   9  136.69    6.70
  -1   5   9  144.09    6.90
   1   5  -9  135.09    6.10
   1   5  -9  132.19    6.00
   1   5  -9  135.09    5.80
   6  -6  -9   65.29    4.50
   6  -6  -9   64.79    4.50
  -6  -6   9   71.39    4.20
   6  -6  -9   64.19    4.50
   6  -6  -9   69.99    4.40
   6   6  -9   66.69    4.50
  -6   6   9   67.49    3.60
  -6   6   9   65.29    4.40
   6   6  -9   65.89    4.00
   6   6  -9   72.29    3.50
  -4  -6   9   59.79    3.90
   4  -6  -9   56.99    4.10
   4  -6  -9   59.79    4.00
   4  -6  -9   57.29    3.70
   4   6  -9   57.99    3.80
  -4   6   9   51.69    3.80
  -4   6   9   56.49    3.20
   4   6  -9   55.79    3.20
   4   6  -9   61.49    4.00
   2  -6  -9  227.38    8.50
   2  -6  -9  214.38    9.00
   2  -6  -9  209.68    9.30
  -2  -6   9  202.28    9.00
   2   6  -9  211.78    7.00
  -2   6   9  219.38    9.20
   2   6  -9  209.98    7.50
   2   6  -9  209.28    8.50
  -2   6   9  218.58    8.20
   2   6  -9  224.68    7.50
   7  -7  -9   43.80    3.90
   7  -7  -9   44.50    6.00
   7  -7  -9   39.70    3.80
  -7  -7   9   42.30    3.10
  -7   7   9   46.90    4.50
   7   7  -9   51.29    4.00
   7   7  -9   41.10    2.70
   7   7  -9   45.30    3.50
   5  -7  -9    4.00    1.40
   5  -7  -9    2.80    1.40
  -5  -7   9    2.70    1.20
   5  -7  -9    4.50    1.60
   5   7  -9    4.60    1.50
  -5   7   9    4.00    1.60
  -5   7   9    5.40    1.30
   5   7  -9    3.80    1.40
  -3  -7   9   94.29    5.30
   3  -7  -9   91.29    5.20
   3  -7  -9   90.19    5.40
   3  -7  -9   84.29    4.60
  -3   7   9   88.69    4.90
   3   7  -9   88.49    4.80
   3   7  -9   86.59    3.80
  -3   7   9   90.29    5.30
   1  -7  -9    2.90    2.20
  -1  -7   9    1.10    1.10
   1  -7  -9    2.10    2.20
  -1   7   9    0.20    1.20
   1   7  -9    2.00    0.80
   1   7  -9    1.10    0.70
   1   7  -9    0.10    0.80
  -1   7   9    1.50    1.00
   6  -8  -9   94.39    5.50
   6  -8  -9   98.69    6.90
  -6  -8   9   93.49    5.10
   6   8  -9   97.39    5.10
  -6   8   9   99.49    4.90
  -6   8   9   97.49    5.80
   6   8  -9   92.79    4.10
   6   8  -9   95.49    5.50
  -4  -8   9  133.99    6.70
   4  -8  -9  142.59    7.30
   4  -8  -9  132.89    6.70
  -4   8   9  150.18    7.20
   4   8  -9  143.49    6.60
  -4   8   9  144.89    6.20
   4   8  -9  139.99    5.70
   2  -8  -9   60.39    7.70
   2  -8  -9   69.39    5.90
  -2  -8   9   55.29    4.10
   2  -8  -9   57.39    3.70
  -2   8   9   58.49    5.10
   2   8  -9   53.39    3.50
  -2   8   9   51.19    3.50
  -5  -9   9   18.10    2.60
   5  -9  -9   14.50    2.30
   5  -9  -9    9.20    2.00
  -5   9   9   13.60    2.90
  -5   9   9   10.60    1.90
   5   9  -9   11.50    2.00
   5   9  -9    9.10    1.80
   3  -9  -9   32.30    2.80
  -3  -9   9   32.10    3.10
   3  -9  -9   29.70    3.70
   3   9  -9   31.30    2.60
   3   9  -9   32.00    2.00
  -3   9   9   34.30    2.90
  -3   9   9   35.00    3.40
   4 -10  -9  429.66   16.50
   4 -10  -9  445.56   17.70
  -4 -10   9  417.46   15.50
   4  10  -9  444.36   15.00
  -4  10   9  440.16   16.20
  -4  10   9  439.16   15.00
   4  10  -9  422.16   14.00
   6   0 -10  239.48    9.70
  -6   0  10  246.38    9.80
   6   0 -10  243.48    9.30
   6   0 -10  246.68    9.70
  -4   0  10   99.59    5.60
   4   0 -10  110.99    5.30
   4   0 -10  109.99    5.20
   2   0 -10   13.60    1.70
   2   0 -10   17.30    2.60
  -2   0  10   12.20    2.20
   5  -1 -10   87.29    4.70
   5  -1 -10   76.29    5.10
  -5  -1  10   84.79    4.90
   5  -1 -10   80.19    4.50
   5   1 -10   75.89    4.10
   5   1 -10   82.49    4.50
  -5   1  10   82.79    4.90
   3  -1 -10    8.90    1.50
  -3  -1  10    7.10    1.70
   3  -1 -10    9.50    2.10
   3  -1 -10    9.40    1.90
  -3   1  10   10.20    2.10
   3   1 -10   12.80    2.00
   3   1 -10   10.40    2.00
   3   1 -10    9.90    1.50
   6  -2 -10  148.89    6.90
   6  -2 -10  148.89    7.70
   6  -2 -10  155.88    7.10
  -6  -2  10  146.79    7.00
  -6   2  10  158.98    7.10
   6   2 -10  166.08    7.10
   6   2 -10  148.29    6.70
   6   2 -10  154.48    6.20
  -4  -2  10   36.30    3.10
   4  -2 -10   33.80    2.80
   4  -2 -10   31.10    3.20
   4  -2 -10   35.90    3.00
   4   2 -10   34.00    3.10
  -4   2  10   39.50    3.20
   4   2 -10   32.20    2.40
   4   2 -10   26.60    2.70
  -2  -2  10   13.40    2.40
   2  -2 -10   10.00    1.60
   2  -2 -10    8.80    2.00
  -2   2  10   13.00    2.40
   2   2 -10   10.70    1.90
   2   2 -10   10.60    2.00
   2   2 -10   11.00    1.40
   5  -3 -10   86.29    5.00
  -5  -3  10   98.49    5.30
   5  -3 -10   91.19    5.00
   5   3 -10   90.39    5.40
   5   3 -10   93.49    4.70
  -5   3  10   93.59    5.20
   5   3 -10   89.29    4.00
   3  -3 -10   22.90    3.00
  -3  -3  10   13.30    2.40
   3  -3 -10   17.60    2.20
   3   3 -10   26.50    2.70
  -3   3  10   19.10    2.70
   3   3 -10   17.70    1.80
   3   3 -10   17.00    1.80
  -6  -4  10   30.20    2.90
   6  -4 -10   25.80    3.30
   6  -4 -10   31.80    3.00
   6   4 -10   28.80    2.70
   6   4 -10   31.60    2.60
  -6   4  10   32.00    2.90
  -4  -4  10   85.29    5.10
   4  -4 -10   82.69    7.50
   4  -4 -10   84.19    5.30
   4  -4 -10   78.29    4.60
   4   4 -10   83.89    3.70
  -4   4  10  103.19    4.70
   4   4 -10   83.79    4.20
   4   4 -10   85.69    5.10
  -4   4  10   79.99    5.00
   5  -5 -10   22.90    3.10
  -5  -5  10   26.70    3.10
   5  -5 -10   22.00    2.70
   5  -5 -10   26.90    4.90
   5   5 -10   18.80    2.30
  -5   5  10   23.50    1.70
  -5   5  10   21.20    2.80
   5   5 -10   23.00    3.00
   3  -5 -10  130.29    6.10
   3  -5 -10  139.59    7.00
   3  -5 -10  139.59    6.90
  -3  -5  10  117.59    6.60
   3   5 -10  139.49    5.30
  -3   5  10  138.29    5.40
  -3   5  10  120.59    6.50
   3   5 -10  135.79    5.10
   3   5 -10  140.39    6.60
   0   0   0    0.00    0.00

_computing_structure_solution     'SHELXT 2018/2 (Sheldrick, 2018)'
;
_shelx_hkl_checksum   99180
