# Supplementary material for: Synthetic Routes to, Stabilities and Transformations of, and Characterization of (Carbamoyl)disulfanyl Chlorides and Related Compounds,
Source: Molecules. 2025 Sep 26;30(19):3892. doi: 10.3390/molecules30193892 (PMC12525739; doi:10.3390/molecules30193892)
Supplement: Supplementary file 1 [file molecules-30-03892-s001.zip › Molecules - 3808997_cmpd 3.mol]

3.mol
  ChemDraw07222517173D

  0  0  0     0  0              0 V3000
M  V30 BEGIN CTAB
M  V30 COUNTS 19 20 0 0 0
M  V30 BEGIN ATOM
M  V30 1 S 1.989479 -2.232898 -1.442844 0
M  V30 2 S 2.674863 -0.658573 0.023082 0
M  V30 3 O -0.135209 -3.985529 -0.650934 0
M  V30 4 N -0.509883 -1.620087 0.052595 0
M  V30 5 C 0.280106 -2.717954 -0.586206 0
M  V30 6 C -1.931173 -2.090356 0.685230 0
M  V30 7 H -1.823423 -3.067036 1.121710 0
M  V30 8 H -2.674863 -2.124470 -0.090307 0
M  V30 9 H -2.234986 -1.390782 1.442844 0
M  V30 10 C -0.262752 -0.083935 -0.123095 0
M  V30 11 C -1.465065 0.857806 -0.262567 0
M  V30 12 H -2.430453 0.464930 -0.275182 0
M  V30 13 C -1.261335 2.363868 -0.383546 0
M  V30 14 H -2.088079 2.993341 -0.461905 0
M  V30 15 C 0.141953 2.954670 -0.392023 0
M  V30 16 H 0.274139 3.985529 -0.470150 0
M  V30 17 C 1.351671 2.035626 -0.284914 0
M  V30 18 H 2.314025 2.435328 -0.305310 0
M  V30 19 C 1.151855 0.520966 -0.146211 0
M  V30 END ATOM
M  V30 BEGIN BOND
M  V30 1 1 1 2
M  V30 2 1 1 5
M  V30 3 1 2 19
M  V30 4 2 3 5
M  V30 5 1 4 5
M  V30 6 1 4 6
M  V30 7 1 4 10
M  V30 8 1 6 7
M  V30 9 1 6 8
M  V30 10 1 6 9
M  V30 11 1 10 11
M  V30 12 2 10 19
M  V30 13 1 11 12
M  V30 14 2 11 13
M  V30 15 1 13 14
M  V30 16 1 13 15
M  V30 17 1 15 16
M  V30 18 2 15 17
M  V30 19 1 17 18
M  V30 20 1 17 19
M  V30 END BOND
M  V30 END CTAB
M  END
